# Supplementary material for: RNA Sequencing of Human Peripheral Blood Cells Indicates Upregulation of Immune-Related Genes in Huntington's Disease
Source: Front Neurol. 2020 Nov 27;11:573560. doi: 10.3389/fneur.2020.573560 (PMC7731869; doi:10.3389/fneur.2020.573560)
Supplement: Supplementary Table 1 — Differentially regulated genes. [file Table_1.XLS]

## Sheet: Sheet1
test_id	gene_id	locus	sample_1	sample_2	status	value_1	value_2	log2(fold_change)	test_stat	p_value	q_value	significant
A1BG	A1BG	chr19:58858171-58874214	CO	HD	OK	2.00577	2.08011	0.0525055	0.0553025	0.87645	0.985256	no
A1BG-AS1	A1BG-AS1	chr19:58858171-58874214	CO	HD	OK	1.44541	1.72644	0.256318	0.2273	0.48905	0.896427	no
A1CF	A1CF	chr10:52559168-52645435	CO	HD	NOTEST	0.00305482	0.00347966	0.187855	0	1	1	no
A2M	A2M	chr12:9217772-9268558	CO	HD	NOTEST	0.421814	0.360803	-0.225396	0	1	1	no
A2M-AS1	A2M-AS1	chr12:9217772-9268558	CO	HD	NOTEST	1.25769	0.835313	-0.590384	0	1	1	no
A2ML1	A2ML1	chr12:8975149-9029381	CO	HD	NOTEST	0.0084679	0.0279566	1.72311	0	1	1	no
A2MP1	A2MP1	chr12:9381128-9386803	CO	HD	NOTEST	0.327629	0.179072	-0.871524	0	1	1	no
A4GALT	A4GALT	chr22:43088126-43116876	CO	HD	NOTEST	0.0390576	0.056115	0.522783	0	1	1	no
A4GNT	A4GNT	chr3:137842559-137851229	CO	HD	NOTEST	0.00673601	0.0322975	2.26145	0	1	1	no
AA06	AA06	chr17:31340105-32483825	CO	HD	NOTEST	0	0	0	0	1	1	no
AAAS	AAAS	chr12:53701239-53715412	CO	HD	OK	15.1351	14.0626	-0.106036	-0.227552	0.4887	0.896427	no
AACS	AACS	chr12:125549924-125627871	CO	HD	OK	2.15562	2.32918	0.111719	0.184712	0.58515	0.931648	no
AACSP1	AACSP1	chr5:178191863-178203277	CO	HD	NOTEST	0	0	0	0	1	1	no
AADAC	AADAC	chr3:151347319-151546276	CO	HD	NOTEST	0	0	0	0	1	1	no
AADACL2	AADACL2	chr3:151347319-151546276	CO	HD	NOTEST	0.0113533	0	-inf	0	1	1	no
AADACL3	AADACL3	chr1:12776117-12788726	CO	HD	NOTEST	0	0	0	0	1	1	no
AADACL4	AADACL4	chr1:12704565-12727097	CO	HD	NOTEST	0	0	0	0	1	1	no
AADAT	AADAT	chr4:170981372-171011372	CO	HD	NOTEST	0	0.0049105	inf	0	1	1	no
AAED1	AAED1	chr9:99403532-99417599	CO	HD	OK	3.69937	2.90563	-0.348425	-0.500212	0.16605	0.649577	no
AAGAB	AAGAB	chr15:67493012-67819641	CO	HD	OK	7.91274	7.51238	-0.0749082	-0.150731	0.6601	0.950954	no
AAK1	AAK1	chr2:69685126-69870977	CO	HD	OK	5.96584	5.07254	-0.234017	-0.580235	0.0761	0.470455	no
AAMDC	AAMDC	chr11:77532207-77583398	CO	HD	OK	5.73647	3.88632	-0.561756	-0.755605	0.07915	0.479551	no
AAMP	AAMP	chr2:219128851-219134893	CO	HD	OK	22.5536	25.7643	0.192019	0.471728	0.1765	0.663799	no
AANAT	AANAT	chr17:74449432-74466199	CO	HD	NOTEST	0.210983	0.425522	1.01211	0	1	1	no
AAR2	AAR2	chr20:34824338-34844863	CO	HD	OK	8.63557	8.92284	0.047211	0.0986521	0.765	0.971905	no
AARD	AARD	chr8:117950463-117956239	CO	HD	NOTEST	0.0564922	0.0247005	-1.19351	0	1	1	no
AARS	AARS	chr16:70286296-70323412	CO	HD	OK	9.84969	9.64344	-0.0305294	-0.0711907	0.8277	0.979754	no
AARS2	AARS2	chr6:44266462-44281063	CO	HD	OK	2.865	2.55274	-0.166492	-0.316329	0.3424	0.816061	no
AARSD1	AARSD1	chr17:41102542-41132545	CO	HD	OK	3.98512	3.99435	0.00333603	0.0049688	0.9881	0.999084	no
AASDH	AASDH	chr4:57204456-57253638	CO	HD	OK	3.36706	3.00992	-0.161764	-0.298773	0.37855	0.837396	no
AASDHPPT	AASDHPPT	chr11:105921824-105969419	CO	HD	OK	7.7389	6.69904	-0.208174	-0.404981	0.2206	0.711019	no
AASS	AASS	chr7:121713597-121784344	CO	HD	NOTEST	0.585787	0.500838	-0.22603	0	1	1	no
AATF	AATF	chr17:35306174-35414171	CO	HD	OK	26.6191	28.9911	0.12315	0.294804	0.3754	0.837145	no
AATK	AATK	chr17:79008946-79156964	CO	HD	OK	11.8892	17.5673	0.563231	1.21006	0.00035	0.0219757	yes
AATK-AS1	AATK-AS1	chr17:79008946-79156964	CO	HD	NOTEST	0.00763538	0.00671565	-0.185172	0	1	1	no
ABAT	ABAT	chr16:8768443-8878432	CO	HD	OK	7.83268	8.9812	0.197402	0.452552	0.1685	0.654089	no
ABCA1	ABCA1	chr9:107543283-107690527	CO	HD	OK	3.63334	4.39966	0.276095	0.617183	0.0559	0.413329	no
ABCA10	ABCA10	chr17:67144147-67323323	CO	HD	NOTEST	0.066526	0.0441767	-0.590633	0	1	1	no
ABCA11P	ABCA11P	chr4:419223-533320	CO	HD	OK	1.7041	1.43315	-0.249827	-0.150746	0.6674	0.953139	no
ABCA12	ABCA12	chr2:215796265-216003151	CO	HD	NOTEST	0	0	0	0	1	1	no
ABCA13	ABCA13	chr7:48211056-48687091	CO	HD	NOTEST	0.107607	0.213707	0.989863	0	1	1	no
ABCA17P	ABCA17P	chr16:2390922-2476700	CO	HD	NOTEST	0.0447256	0.00739307	-2.59686	0	1	1	no
ABCA2	ABCA2	chr9:139901685-139931234	CO	HD	OK	14.7219	14.0973	-0.0625407	-0.126957	0.70405	0.961967	no
ABCA3	ABCA3	chr16:2325878-2390747	CO	HD	NOTEST	1.33702	1.01728	-0.394304	0	1	1	no
ABCA4	ABCA4	chr1:94458393-94586705	CO	HD	NOTEST	0.00491435	0.00327059	-0.587453	0	1	1	no
ABCA5	ABCA5	chr17:67144147-67323323	CO	HD	OK	1.56079	1.34288	-0.216943	-0.397478	0.228	0.719195	no
ABCA6	ABCA6	chr17:67074846-67138015	CO	HD	NOTEST	0.0708968	0.0589464	-0.266316	0	1	1	no
ABCA7	ABCA7	chr19:1040101-1065570	CO	HD	OK	25.1892	34.5517	0.455954	1.09083	0.00105	0.0464604	yes
ABCA8	ABCA8	chr17:66863430-66951533	CO	HD	NOTEST	0	0.00173818	inf	0	1	1	no
ABCA9	ABCA9	chr17:66970772-67057136	CO	HD	NOTEST	0.0476304	0.0553645	0.217079	0	1	1	no
ABCB1	ABCB1	chr7:87133178-87461613	CO	HD	OK	3.2939	2.87687	-0.195297	-0.380451	0.26285	0.749599	no
ABCB10	ABCB10	chr1:229652328-229694442	CO	HD	OK	3.15001	2.56067	-0.298835	-0.548829	0.1022	0.535764	no
ABCB11	ABCB11	chr2:169779448-169887833	CO	HD	NOTEST	0.0121401	0.0170248	0.48786	0	1	1	no
ABCB4	ABCB4	chr7:87031360-87105019	CO	HD	NOTEST	0.82308	0.76584	-0.103989	0	1	1	no
ABCB5	ABCB5	chr7:20655244-20796637	CO	HD	NOTEST	0.00716281	0.00187266	-1.93543	0	1	1	no
ABCB6	ABCB6	chr2:220074487-220083712	CO	HD	NOTEST	1.33637	1.1063	-0.272576	0	1	1	no
ABCB7	ABCB7	chrX:74273006-74376175	CO	HD	OK	7.13136	6.47806	-0.138614	-0.27378	0.3991	0.852202	no
ABCB8	ABCB8	chr7:150725509-150744869	CO	HD	OK	3.31943	3.1205	-0.0891563	-0.17565	0.6033	0.938839	no
ABCB9	ABCB9	chr12:123405497-123451056	CO	HD	NOTEST	0.340851	0.370943	0.122056	0	1	1	no
ABCC1	ABCC1	chr16:16043433-16236930	CO	HD	OK	10.7242	10.3339	-0.053492	-0.132549	0.68585	0.956095	no
ABCC10	ABCC10	chr6:43395291-43423786	CO	HD	OK	5.31947	5.20197	-0.0322241	-0.0707254	0.82965	0.979754	no
ABCC11	ABCC11	chr16:48200821-48269088	CO	HD	NOTEST	0.0166117	0.00773299	-1.10311	0	1	1	no
ABCC12	ABCC12	chr16:48116883-48180681	CO	HD	NOTEST	0	0	0	0	1	1	no
ABCC13	ABCC13	chr21:15646119-15673692	CO	HD	NOTEST	0.220156	0.085688	-1.36136	0	1	1	no
ABCC2	ABCC2	chr10:101542462-101611662	CO	HD	NOTEST	0.561148	0.837978	0.578532	0	1	1	no
ABCC3	ABCC3	chr17:48712217-48769063	CO	HD	OK	8.85898	6.19417	-0.516229	-1.05433	0.00095	0.0435798	yes
ABCC4	ABCC4	chr13:95672082-95953687	CO	HD	OK	3.29281	1.862	-0.822464	-1.50462	5e-05	0.00510864	yes
ABCC5	ABCC5	chr3:183637723-183735727	CO	HD	OK	11.3389	12.2175	0.107665	0.211154	0.521	0.909882	no
ABCC5-AS1	ABCC5-AS1	chr3:183637723-183735727	CO	HD	NOTEST	0	0	0	0	1	1	no
ABCC6	ABCC6	chr16:16243421-16317328	CO	HD	OK	2.04264	3.35953	0.717822	0.611168	0.06205	0.428975	no
ABCC6P1	ABCC6P1	chr16:18582569-18609607	CO	HD	NOTEST	0.31325	0.402632	0.36215	0	1	1	no
ABCC6P2	ABCC6P2	chr16:14916288-14918559	CO	HD	NOTEST	1.49136	1.19035	-0.325245	0	1	1	no
ABCC8	ABCC8	chr11:17414431-17498449	CO	HD	NOTEST	0.00228558	0	-inf	0	1	1	no
ABCC9	ABCC9	chr12:21950323-22089628	CO	HD	NOTEST	0	0.00118585	inf	0	1	1	no
ABCD1	ABCD1	chrX:152990322-153010216	CO	HD	OK	5.93598	8.1755	0.461822	1.00426	0.00355	0.095223	no
ABCD2	ABCD2	chr12:39945021-40013843	CO	HD	OK	2.16061	1.45528	-0.570136	-0.978174	0.0034	0.0934293	no
ABCD3	ABCD3	chr1:94883932-94984219	CO	HD	OK	5.30305	4.38989	-0.272638	-0.485473	0.12645	0.58605	no
ABCD4	ABCD4	chr14:74751979-74769767	CO	HD	OK	5.90746	5.69177	-0.0536616	-0.107361	0.74635	0.96853	no
ABCE1	ABCE1	chr4:145915726-146050676	CO	HD	OK	4.35605	3.80089	-0.196682	-0.368968	0.26505	0.752057	no
ABCF1	ABCF1	chr6_ssto_hap7:1871447-1891586	CO	HD	OK	20.6053	20.6779	0.00507169	0.0123207	0.9702	0.995676	no
ABCF2	ABCF2	chr7:150904922-150924317	CO	HD	OK	9.23707	9.03371	-0.0321169	-0.0664684	0.83975	0.982625	no
ABCF3	ABCF3	chr3:183903862-183911795	CO	HD	OK	13.9479	15.0621	0.110868	0.2649	0.4354	0.870758	no
ABCG1	ABCG1	chr21:43619798-43717354	CO	HD	OK	7.36418	10.6458	0.531686	1.12912	0.0005	0.0275466	yes
ABCG2	ABCG2	chr4:89011415-89152474	CO	HD	NOTEST	0.0901267	0.0665478	-0.437563	0	1	1	no
ABCG4	ABCG4	chr11:119019749-119033374	CO	HD	NOTEST	0.00507568	0.00279047	-0.86309	0	1	1	no
ABCG5	ABCG5	chr2:44039610-44065958	CO	HD	NOTEST	0	0.00283873	inf	0	1	1	no
ABCG8	ABCG8	chr2:44066102-44105605	CO	HD	NOTEST	0	0	0	0	1	1	no
ABHD1	ABHD1	chr2:27346656-27357542	CO	HD	NOTEST	0.253071	0.474457	0.906737	0	1	1	no
ABHD10	ABHD10	chr3:111697722-111712215	CO	HD	OK	7.12224	6.27529	-0.18265	-0.363278	0.2614	0.749362	no
ABHD11	ABHD11	chr7:73150424-73153190	CO	HD	OK	3.9297	4.66804	0.248396	0.366756	0.25645	0.744141	no
ABHD12	ABHD12	chr20:25228705-25371618	CO	HD	OK	6.89048	7.78046	0.175251	0.175318	0.58205	0.931122	no
ABHD12B	ABHD12B	chr14:51338877-51371688	CO	HD	NOTEST	0.648888	0.838989	0.370683	0	1	1	no
ABHD13	ABHD13	chr13:108870762-108886603	CO	HD	OK	5.14905	5.19315	0.0123036	0.0274427	0.9368	0.992086	no
ABHD14A	ABHD14A	chr3:52009041-52023218	CO	HD	OK	8.78298	8.39065	-0.0659287	-0.109254	0.769	0.972693	no
ABHD14A-ACY1	ABHD14A-ACY1	chr3:52009041-52023218	CO	HD	NOTEST	0.15772	0.321851	1.02902	0	1	1	no
ABHD14B	ABHD14B	chr3:52002525-52008646	CO	HD	OK	21.8243	20.7139	-0.0753396	-0.173352	0.6019	0.938376	no
ABHD15	ABHD15	chr17:27887688-27894042	CO	HD	OK	5.81471	5.90307	0.021758	0.0462212	0.89185	0.987581	no
ABHD16A	ABHD16A	chr6_ssto_hap7:2985531-3001955	CO	HD	OK	21.3663	25.0676	0.230483	0.530517	0.1059	0.546972	no
ABHD16B	ABHD16B	chr20:62492565-62494341	CO	HD	OK	3.1724	3.96197	0.320642	0.51147	0.1425	0.61035	no
ABHD2	ABHD2	chr15:89631380-89745591	CO	HD	OK	42.7538	50.2331	0.232585	0.541179	0.09415	0.522564	no
ABHD3	ABHD3	chr18:19230857-19284766	CO	HD	OK	23.3807	24.9755	0.0951964	0.22347	0.48835	0.896427	no
ABHD4	ABHD4	chr14:23067146-23081265	CO	HD	OK	20.3967	22.5367	0.143943	0.357992	0.29525	0.77567	no
ABHD5	ABHD5	chr3:43732374-43764217	CO	HD	OK	13.4753	15.7028	0.220705	0.539675	0.10885	0.554814	no
ABHD6	ABHD6	chr3:58223258-58280461	CO	HD	OK	3.49531	3.43444	-0.0253454	-0.0438415	0.89405	0.987581	no
ABHD8	ABHD8	chr19:17402939-17414282	CO	HD	OK	4.43004	4.85283	0.131507	0.235393	0.49875	0.902013	no
ABI1	ABI1	chr10:26986594-27150016	CO	HD	OK	33.5628	33.0785	-0.0209688	-0.0514714	0.8744	0.985004	no
ABI2	ABI2	chr2:204193002-204296892	CO	HD	OK	3.16156	2.41977	-0.385766	-0.789471	0.0186	0.243359	no
ABI3	ABI3	chr17:47283595-47300587	CO	HD	OK	32.4681	32.3898	-0.00348226	-0.00803957	0.9801	0.997988	no
ABI3BP	ABI3BP	chr3:100468178-100712334	CO	HD	NOTEST	0.0216535	0.0340502	0.653065	0	1	1	no
ABL1	ABL1	chr9:133589267-133763062	CO	HD	OK	5.38746	5.48641	0.0262585	0.0586248	0.8597	0.983284	no
ABL2	ABL2	chr1:179068461-179198819	CO	HD	OK	1.96907	1.85903	-0.0829658	-0.162975	0.6093	0.940412	no
ABLIM1	ABLIM1	chr10:116190868-116444414	CO	HD	OK	20.9337	16.7768	-0.319363	-0.785513	0.0167	0.228038	no
ABLIM2	ABLIM2	chr4:7967036-8160559	CO	HD	NOTEST	0.257077	0.289631	0.17202	0	1	1	no
ABLIM3	ABLIM3	chr5:148521053-148639999	CO	HD	OK	5.50837	4.33868	-0.344369	-0.702362	0.0335	0.322076	no
ABO	ABO	chr9:136130562-136150630	CO	HD	NOTEST	0.328313	0.565415	0.784239	0	1	1	no
ABP1	ABP1	chr7:150549564-150558379	CO	HD	NOTEST	1.33101	0.959814	-0.471698	0	1	1	no
ABR	ABR	chr17:906757-1090616	CO	HD	OK	29.7061	33.886	0.189931	0.469178	0.14905	0.623971	no
ABRA	ABRA	chr8:107771710-107782472	CO	HD	NOTEST	0.029615	0.0417576	0.495708	0	1	1	no
ABRACL	ABRACL	chr6:139349818-139364439	CO	HD	OK	36.8813	32.4573	-0.184349	-0.46266	0.224	0.713992	no
ABT1	ABT1	chr6:26597170-26600277	CO	HD	OK	12.7397	13.267	0.0585071	0.135968	0.6877	0.956657	no
ABTB1	ABTB1	chr3:127391780-127399769	CO	HD	OK	162.022	221.775	0.452901	1.02253	0.0017	0.0618327	no
ABTB2	ABTB2	chr11:34172533-34379555	CO	HD	NOTEST	1.01076	1.39926	0.469222	0	1	1	no
ACAA1	ACAA1	chr3:38080695-38178733	CO	HD	OK	44.6318	51.2433	0.199292	0.469219	0.1508	0.624665	no
ACAA2	ACAA2	chr18:47309873-47340251	CO	HD	OK	10.6942	10.173	-0.0720898	-0.156823	0.64875	0.949429	no
ACACA	ACACA	chr17:35441926-35766902	CO	HD	OK	1.81924	1.69114	-0.105339	-0.21002	0.52625	0.911224	no
ACACB	ACACB	chr12:109577201-109706030	CO	HD	OK	1.75029	1.67015	-0.0676168	-0.13319	0.6857	0.956095	no
ACAD10	ACAD10	chr12:112123856-112194911	CO	HD	OK	4.80344	4.67786	-0.0382207	-0.077578	0.81625	0.978753	no
ACAD11	ACAD11	chr3:132276981-132593050	CO	HD	OK	3.78177	3.52102	-0.103071	-0.119679	0.72785	0.965427	no
ACAD8	ACAD8	chr11:134123433-134135746	CO	HD	OK	6.37125	6.19152	-0.0412828	-0.0820144	0.81555	0.978753	no
ACAD9	ACAD9	chr3:128598332-128631957	CO	HD	OK	6.25225	6.32678	0.0170975	0.0335252	0.9187	0.990979	no
ACADL	ACADL	chr2:211052715-211090215	CO	HD	NOTEST	0	0	0	0	1	1	no
ACADM	ACADM	chr1:76190042-76229355	CO	HD	OK	6.45885	5.78567	-0.158794	-0.307731	0.3485	0.820614	no
ACADS	ACADS	chr12:121163570-121177811	CO	HD	OK	4.18761	4.36972	0.061412	0.105115	0.76775	0.972693	no
ACADSB	ACADSB	chr10:124768428-124817806	CO	HD	OK	3.21137	2.70398	-0.248105	-0.504671	0.12605	0.58605	no
ACADVL	ACADVL	chr17:7093209-7128586	CO	HD	OK	49.2688	55.5927	0.174221	0.412503	0.2119	0.699591	no
ACAN	ACAN	chr15:89346673-89418585	CO	HD	NOTEST	0.0137258	0.0066131	-1.05349	0	1	1	no
ACAP1	ACAP1	chr17:7239847-7254793	CO	HD	OK	67.6587	71.2572	0.0747616	0.192904	0.57105	0.92846	no
ACAP2	ACAP2	chr3:194995464-195163817	CO	HD	OK	21.9437	22.6403	0.0450884	0.113426	0.73185	0.965609	no
ACAP3	ACAP3	chr1:1227763-1243269	CO	HD	OK	9.32583	10.331	0.147675	0.341727	0.30455	0.783235	no
ACAT1	ACAT1	chr11:107992257-108018891	CO	HD	OK	6.20626	6.46446	0.0588076	0.115983	0.7417	0.967274	no
ACAT2	ACAT2	chr6:160181290-160210735	CO	HD	OK	6.00346	5.92835	-0.0181634	-0.0174191	0.96385	0.995037	no
ACBD3	ACBD3	chr1:226332379-226374423	CO	HD	OK	9.25552	9.25823	0.000421797	0.000985862	0.9973	0.999634	no
ACBD4	ACBD4	chr17:43209966-43221543	CO	HD	OK	6.44711	5.57222	-0.210402	-0.360721	0.2674	0.754107	no
ACBD5	ACBD5	chr10:27484142-27531068	CO	HD	OK	6.02854	5.82792	-0.0488272	-0.103122	0.75095	0.970348	no
ACBD6	ACBD6	chr1:180257351-180472022	CO	HD	OK	6.47201	5.97782	-0.114594	-0.196504	0.54765	0.917651	no
ACBD7	ACBD7	chr10:15117473-15130775	CO	HD	NOTEST	0.0263804	0.0493542	0.903707	0	1	1	no
ACCS	ACCS	chr11:44087728-44105569	CO	HD	OK	5.01829	3.18354	-0.656566	-1.03833	0.0015	0.0575375	no
ACCSL	ACCSL	chr11:44069530-44081527	CO	HD	NOTEST	0.107304	0.035813	-1.58314	0	1	1	no
ACD	ACD	chr16:67679029-67694718	CO	HD	OK	9.22983	9.35388	0.0192604	0.0217121	0.94475	0.992619	no
ACE	ACE	chr17:61554421-61575741	CO	HD	NOTEST	1.09738	0.858923	-0.353463	0	1	1	no
ACE2	ACE2	chrX:15579155-15620192	CO	HD	NOTEST	0	0	0	0	1	1	no
ACER1	ACER1	chr19:6306509-6333640	CO	HD	NOTEST	0.278125	0.388353	0.481633	0	1	1	no
ACER2	ACER2	chr9:19408924-19452500	CO	HD	NOTEST	0.61551	0.610883	-0.0108876	0	1	1	no
ACER3	ACER3	chr11:76571916-76734850	CO	HD	OK	4.98126	4.37011	-0.188841	-0.397757	0.23165	0.722952	no
ACHE	ACHE	chr7:100487614-100493541	CO	HD	NOTEST	0.0202321	0.0418799	1.04961	0	1	1	no
ACIN1	ACIN1	chr14:23527773-23569665	CO	HD	OK	51.4273	57.3367	0.156923	0.315827	0.34605	0.818919	no
ACLY	ACLY	chr17:40023178-40075272	CO	HD	OK	25.6358	25.0225	-0.0349313	-0.0869152	0.789	0.975287	no
ACMSD	ACMSD	chr2:135596185-135676176	CO	HD	NOTEST	0.013881	0.0218951	0.657496	0	1	1	no
ACN9	ACN9	chr7:96745904-96811075	CO	HD	OK	3.08798	3.07353	-0.00676631	-0.0108752	0.97525	0.996916	no
ACO1	ACO1	chr9:32384600-32450832	CO	HD	OK	3.08739	3.33488	0.111249	0.207255	0.5379	0.91424	no
ACO2	ACO2	chr22:41865128-41940479	CO	HD	OK	20.2962	21.9447	0.112658	0.232433	0.48105	0.894823	no
ACOT1	ACOT1	chr14:73945188-74025651	CO	HD	NOTEST	0.544459	0.560673	0.0423366	0	1	1	no
ACOT11	ACOT11	chr1:55013806-55100417	CO	HD	NOTEST	0.383137	0.441878	0.205789	0	1	1	no
ACOT12	ACOT12	chr5:80256507-81047072	CO	HD	NOTEST	0.00837235	0.0264193	1.65789	0	1	1	no
ACOT13	ACOT13	chr6:24667262-24719403	CO	HD	OK	4.32956	4.19084	-0.0469822	-0.0369088	0.90625	0.989253	no
ACOT2	ACOT2	chr14:74034323-74042362	CO	HD	OK	2.04347	1.89584	-0.108184	-0.134111	0.68465	0.956095	no
ACOT4	ACOT4	chr14:74058409-74062470	CO	HD	NOTEST	0.878073	0.535381	-0.713776	0	1	1	no
ACOT6	ACOT6	chr14:74083547-74086592	CO	HD	NOTEST	0	0.00843681	inf	0	1	1	no
ACOT7	ACOT7	chr1:6324331-6453826	CO	HD	OK	3.68254	3.49467	-0.0755472	-0.105109	0.7357	0.96595	no
ACOT8	ACOT8	chr20:44462469-44486048	CO	HD	OK	12.5507	13.1877	0.0714317	0.113245	0.72925	0.965609	no
ACOT9	ACOT9	chrX:23721776-23761407	CO	HD	OK	14.0698	15.705	0.158619	0.33766	0.3037	0.782454	no
ACOX1	ACOX1	chr17:73937588-74002080	CO	HD	OK	14.9428	18.1843	0.283242	0.655874	0.04865	0.383703	no
ACOX2	ACOX2	chr3:58490862-58522929	CO	HD	NOTEST	0.0603872	0.124169	1.04	0	1	1	no
ACOX3	ACOX3	chr4:8368008-8442452	CO	HD	OK	2.2804	2.55332	0.16309	0.252525	0.44045	0.874442	no
ACOXL	ACOXL	chr2:111490149-111875799	CO	HD	NOTEST	0.139753	0.103833	-0.428615	0	1	1	no
ACP1	ACP1	chr2:264868-278282	CO	HD	OK	23.936	22.0807	-0.116395	-0.23562	0.46685	0.885773	no
ACP2	ACP2	chr11:47260852-47290584	CO	HD	OK	9.24505	10.5879	0.195666	0.386455	0.25865	0.746286	no
ACP5	ACP5	chr19:11685474-11689801	CO	HD	OK	12.8285	13.5743	0.0815235	0.158707	0.62925	0.946418	no
ACP6	ACP6	chr1:147119167-147142634	CO	HD	OK	2.38361	2.87001	0.267909	0.392913	0.25985	0.747828	no
ACPL2	ACPL2	chr3:140950681-141013486	CO	HD	OK	2.90277	2.98218	0.0389354	0.0647181	0.84265	0.982625	no
ACPP	ACPP	chr3:132036210-132087146	CO	HD	OK	10.9256	12.422	0.185189	0.375084	0.2539	0.742253	no
ACPT	ACPT	chr19:51293671-51298481	CO	HD	NOTEST	0	0.00650924	inf	0	1	1	no
ACR	ACR	chr22:51176651-51183727	CO	HD	NOTEST	0.0248884	0.0437601	0.814144	0	1	1	no
ACRBP	ACRBP	chr12:6747241-6756580	CO	HD	OK	12.7444	12.6932	-0.00581536	-0.0129831	0.96905	0.995416	no
ACRC	ACRC	chrX:70430034-70948962	CO	HD	OK	1.5697	1.49927	-0.0662297	-0.0135582	0.9698	0.995538	no
ACRV1	ACRV1	chr11:125495030-125550793	CO	HD	NOTEST	0.0123138	0.0143961	0.2254	0	1	1	no
ACSBG1	ACSBG1	chr15:78463186-78527049	CO	HD	NOTEST	0.410031	0.386206	-0.0863629	0	1	1	no
ACSBG2	ACSBG2	chr19:6135709-6193112	CO	HD	NOTEST	0.0368426	0.0241953	-0.60665	0	1	1	no
ACSF2	ACSF2	chr17:48503518-48552200	CO	HD	OK	4.55135	4.73401	0.0567677	0.101042	0.771	0.973626	no
ACSF3	ACSF3	chr16:89160216-89222171	CO	HD	OK	5.27375	5.0789	-0.0543131	-0.106727	0.7459	0.96853	no
ACSL1	ACSL1	chr4:185676748-185747215	CO	HD	OK	114.585	176.88	0.626351	1.45814	5e-05	0.00510864	yes
ACSL3	ACSL3	chr2:223725731-223808119	CO	HD	OK	6.31533	6.12239	-0.0447622	-0.0969982	0.7648	0.971905	no
ACSL4	ACSL4	chrX:108884563-108976621	CO	HD	OK	17.1538	18.8829	0.138554	0.337637	0.3032	0.782292	no
ACSL5	ACSL5	chr10:114133915-114188138	CO	HD	OK	17.4216	17.096	-0.0272226	-0.065185	0.83975	0.982625	no
ACSL6	ACSL6	chr5:131285666-131347761	CO	HD	OK	1.78461	1.21191	-0.558322	-0.94188	0.004	0.103585	no
ACSM1	ACSM1	chr16:20634558-20702578	CO	HD	NOTEST	0.203778	0.2483	0.285083	0	1	1	no
ACSM2A	ACSM2A	chr16:20462858-20498991	CO	HD	NOTEST	0	0	0	0	1	1	no
ACSM2B	ACSM2B	chr16:20548082-20587695	CO	HD	NOTEST	0	0	0	0	1	1	no
ACSM3	ACSM3	chr16:20775311-20860990	CO	HD	NOTEST	1.24039	1.19806	-0.0500844	0	1	1	no
ACSM4	ACSM4	chr12:7456927-7480969	CO	HD	NOTEST	0	0	0	0	1	1	no
ACSM5	ACSM5	chr16:20420855-20452281	CO	HD	NOTEST	0.0251884	0.0142498	-0.821821	0	1	1	no
ACSS1	ACSS1	chr20:24986865-25038818	CO	HD	OK	15.478	15.5977	0.0111107	0.0265217	0.93835	0.992086	no
ACSS2	ACSS2	chr20:33462765-33515769	CO	HD	OK	10.906	12.1128	0.151413	0.34023	0.2947	0.774899	no
ACSS3	ACSS3	chr12:81471808-81649582	CO	HD	NOTEST	0.0466992	0.0533526	0.192161	0	1	1	no
ACTA1	ACTA1	chr1:229566992-229569843	CO	HD	OK	6.77944	9.22531	0.444431	0.86323	0.0142	0.211009	no
ACTA2	ACTA2	chr10:90694830-90775542	CO	HD	OK	4.82908	5.1653	0.0971055	0.0743418	0.82885	0.979754	no
ACTB	ACTB	chr7:5566778-5570232	CO	HD	OK	3698.49	4099.17	0.148396	0.22285	0.51765	0.908258	no
ACTBL2	ACTBL2	chr5:56775842-56778636	CO	HD	NOTEST	0	0	0	0	1	1	no
ACTC1	ACTC1	chr15:35080296-35087927	CO	HD	NOTEST	0.00269845	0.00879771	1.70499	0	1	1	no
ACTG1	ACTG1	chr17:79476996-79479892	CO	HD	OK	732.707	775.212	0.0813545	0.165559	0.615	0.942189	no
ACTG1P4	ACTG1P4	chr1:104068577-104122149	CO	HD	NOTEST	0.518982	0.514249	-0.0132184	0	1	1	no
ACTG2	ACTG2	chr2:74120092-74146780	CO	HD	NOTEST	0.127214	0.153135	0.26754	0	1	1	no
ACTL10	ACTL10	chr20:32244892-32262264	CO	HD	NOTEST	0.730746	0.903343	0.305904	0	1	1	no
ACTL6A	ACTL6A	chr3:179280707-179306193	CO	HD	OK	9.26156	8.62428	-0.102851	-0.198568	0.54525	0.916906	no
ACTL6B	ACTL6B	chr7:100240725-100254084	CO	HD	NOTEST	0.00643971	0	-inf	0	1	1	no
ACTL7A	ACTL7A	chr9:111624602-111626035	CO	HD	NOTEST	0.0238716	0	-inf	0	1	1	no
ACTL7B	ACTL7B	chr9:111616868-111618275	CO	HD	NOTEST	0.00750877	0	-inf	0	1	1	no
ACTL8	ACTL8	chr1:18081807-18153558	CO	HD	NOTEST	0	0	0	0	1	1	no
ACTL9	ACTL9	chr19:8807750-8809172	CO	HD	NOTEST	0	0.00542086	inf	0	1	1	no
ACTN1	ACTN1	chr14:69340839-69446083	CO	HD	OK	114.096	137.158	0.265582	0.606547	0.06545	0.437927	no
ACTN1-AS1	ACTN1-AS1	chr14:69446398-69454180	CO	HD	NOTEST	0.14828	0.111324	-0.413567	0	1	1	no
ACTN2	ACTN2	chr1:236849769-236927558	CO	HD	NOTEST	0	0.00280314	inf	0	1	1	no
ACTN3	ACTN3	chr11:66313865-66330799	CO	HD	NOTEST	0.0631606	0.0295198	-1.09734	0	1	1	no
ACTN4	ACTN4	chr19:39138266-39235114	CO	HD	OK	90.8128	101.63	0.162366	0.381411	0.2435	0.729397	no
ACTR10	ACTR10	chr14:58666832-58702353	CO	HD	OK	12.0262	11.6056	-0.0513573	-0.118416	0.73335	0.965609	no
ACTR1A	ACTR1A	chr10:104238985-104262512	CO	HD	OK	32.066	35.2734	0.137534	0.356261	0.2951	0.775457	no
ACTR1B	ACTR1B	chr2:98272401-98280561	CO	HD	OK	20.7618	20.7364	-0.00176669	-0.00433952	0.98905	0.999095	no
ACTR2	ACTR2	chr2:65454828-65498390	CO	HD	OK	84.4416	91.3187	0.112958	0.270014	0.41295	0.860108	no
ACTR3	ACTR3	chr2:114647536-114716167	CO	HD	OK	129.56	127.761	-0.0201769	-0.050918	0.88265	0.985364	no
ACTR3B	ACTR3B	chr7:152456833-152552464	CO	HD	OK	2.57896	2.33788	-0.141593	-0.200535	0.53335	0.912495	no
ACTR3BP2	ACTR3BP2	chr2:92129158-92130496	CO	HD	NOTEST	0	0	0	0	1	1	no
ACTR3BP5	ACTR3BP5	chr10:38989726-38991371	CO	HD	NOTEST	0	0.00462774	inf	0	1	1	no
ACTR3C	ACTR3C	chr7:149944300-150035245	CO	HD	NOTEST	1.28565	1.35173	0.0723073	0	1	1	no
ACTR5	ACTR5	chr20:37377096-37401089	CO	HD	OK	3.7674	3.78084	0.00513694	0.00917168	0.9777	0.997477	no
ACTR6	ACTR6	chr12:100593864-100618202	CO	HD	OK	5.0998	4.32482	-0.237801	-0.384841	0.2371	0.726158	no
ACTR8	ACTR8	chr3:53901093-53916229	CO	HD	OK	5.23975	4.94989	-0.0821022	-0.17136	0.611	0.941101	no
ACTRT1	ACTRT1	chrX:127184940-127186382	CO	HD	NOTEST	0	0	0	0	1	1	no
ACTRT2	ACTRT2	chr1:2938045-2939467	CO	HD	NOTEST	0	0	0	0	1	1	no
ACTRT3	ACTRT3	chr3:169484710-169487683	CO	HD	NOTEST	0.113842	0.0700009	-0.701591	0	1	1	no
ACVR1	ACVR1	chr2:158592957-158732374	CO	HD	OK	6.64788	5.17741	-0.360665	-0.706885	0.03085	0.311521	no
ACVR1B	ACVR1B	chr12:52345450-52390863	CO	HD	OK	6.68526	7.85666	0.232932	0.52337	0.11115	0.557934	no
ACVR1C	ACVR1C	chr2:158383278-158485399	CO	HD	NOTEST	0.338583	0.299764	-0.175682	0	1	1	no
ACVR2A	ACVR2A	chr2:148602569-149271044	CO	HD	OK	2.26974	1.6624	-0.44926	-0.472078	0.15835	0.633795	no
ACVR2B	ACVR2B	chr3:38492517-38534633	CO	HD	NOTEST	0.743389	0.574827	-0.370991	0	1	1	no
ACVR2B-AS1	ACVR2B-AS1	chr3:38492517-38534633	CO	HD	NOTEST	0.0292712	0.0154824	-0.918847	0	1	1	no
ACVRL1	ACVRL1	chr12:52301201-52317145	CO	HD	NOTEST	0.386099	0.537364	0.476929	0	1	1	no
ACY1	ACY1	chr3:52009041-52023218	CO	HD	OK	1.99337	1.94553	-0.0350455	-0.0254985	0.93375	0.992029	no
ACY3	ACY3	chr11:67410025-67418130	CO	HD	NOTEST	0.406412	0.373306	-0.122585	0	1	1	no
ACYP1	ACYP1	chr14:75519927-75530736	CO	HD	OK	5.17658	4.09236	-0.339067	-0.371991	0.24805	0.735382	no
ACYP2	ACYP2	chr2:54342409-54532435	CO	HD	OK	2.85524	2.86054	0.00267618	0.0032738	0.99285	0.999391	no
ADA	ADA	chr20:43248162-43280376	CO	HD	OK	15.0509	12.7141	-0.243426	-0.540508	0.1215	0.576177	no
ADAD1	ADAD1	chr4:123300120-123350947	CO	HD	NOTEST	0	0.0039521	inf	0	1	1	no
ADAD2	ADAD2	chr16:84224722-84230772	CO	HD	NOTEST	0.0506511	0.010461	-2.27557	0	1	1	no
ADAL	ADAL	chr15:43622871-43646096	CO	HD	NOTEST	1.19033	0.994305	-0.259602	0	1	1	no
ADAM10	ADAM10	chr15:58888509-59042177	CO	HD	OK	33.9965	35.9124	0.0790965	0.200775	0.5495	0.919159	no
ADAM11	ADAM11	chr17:42836567-42859214	CO	HD	NOTEST	0.0919845	0.118617	0.366854	0	1	1	no
ADAM12	ADAM12	chr10:127702901-128077127	CO	HD	NOTEST	0.246076	0.177203	-0.473699	0	1	1	no
ADAM15	ADAM15	chr1:155006281-155042029	CO	HD	OK	12.9962	16.4749	0.342182	0.769754	0.024	0.277221	no
ADAM17	ADAM17	chr2:9629410-9695917	CO	HD	OK	11.6402	12.0737	0.0527596	0.126743	0.7017	0.961967	no
ADAM18	ADAM18	chr8:39442086-39587583	CO	HD	NOTEST	0	0	0	0	1	1	no
ADAM19	ADAM19	chr5:156904311-157002783	CO	HD	OK	23.1987	26.9366	0.215525	0.544941	0.102	0.53544	no
ADAM1A	ADAM1A	chr12:112336866-112339706	CO	HD	OK	2.07523	1.64003	-0.339555	-0.508033	0.1361	0.601505	no
ADAM2	ADAM2	chr8:39601254-39695779	CO	HD	NOTEST	0	0	0	0	1	1	no
ADAM20	ADAM20	chr14:70989077-71001732	CO	HD	NOTEST	0.0853461	0.0721024	-0.243278	0	1	1	no
ADAM20P1	ADAM20P1	chr14:70935595-70950473	CO	HD	NOTEST	0.124451	0.146975	0.239992	0	1	1	no
ADAM21	ADAM21	chr14:70918873-70926622	CO	HD	NOTEST	0.0423417	0.0168957	-1.32542	0	1	1	no
ADAM21P1	ADAM21P1	chr14:70712469-70714518	CO	HD	NOTEST	0.00920183	0.00703255	-0.387873	0	1	1	no
ADAM22	ADAM22	chr7:87563565-87832204	CO	HD	NOTEST	0.754947	0.404326	-0.900857	0	1	1	no
ADAM23	ADAM23	chr2:207308367-207482679	CO	HD	NOTEST	0.712464	0.403946	-0.818654	0	1	1	no
ADAM28	ADAM28	chr8:24151579-24212726	CO	HD	OK	5.60436	4.66819	-0.263686	-0.49303	0.13165	0.595644	no
ADAM29	ADAM29	chr4:175839508-175899331	CO	HD	NOTEST	0.00919693	0.00731403	-0.330485	0	1	1	no
ADAM30	ADAM30	chr1:120436155-120439147	CO	HD	NOTEST	0	0	0	0	1	1	no
ADAM32	ADAM32	chr8:38965049-39142436	CO	HD	NOTEST	0.00426208	0	-inf	0	1	1	no
ADAM33	ADAM33	chr20:3648619-3662738	CO	HD	NOTEST	0.0140682	0.0331924	1.23842	0	1	1	no
ADAM3A	ADAM3A	chr8:39308563-39380508	CO	HD	NOTEST	0	0	0	0	1	1	no
ADAM5	ADAM5	chr8:39172181-39260375	CO	HD	NOTEST	0	0	0	0	1	1	no
ADAM6	ADAM6	chr14:106435818-106438358	CO	HD	NOTEST	0	0	0	0	1	1	no
ADAM7	ADAM7	chr8:24298508-24367077	CO	HD	NOTEST	0	0	0	0	1	1	no
ADAM8	ADAM8	chr10:135075919-135090407	CO	HD	OK	121.77	163.345	0.423773	0.963634	0.00375	0.0989349	no
ADAM9	ADAM9	chr8:38854504-38962779	CO	HD	OK	4.05387	4.3264	0.0938672	0.18501	0.567	0.926266	no
ADAMDEC1	ADAMDEC1	chr8:24241797-24263526	CO	HD	NOTEST	0.212352	0.216952	0.0309236	0	1	1	no
ADAMTS1	ADAMTS1	chr21:28208605-28217728	CO	HD	NOTEST	1.31527	1.08179	-0.281937	0	1	1	no
ADAMTS10	ADAMTS10	chr19:8645125-8675588	CO	HD	OK	3.65846	3.36551	-0.120413	-0.230267	0.4877	0.896427	no
ADAMTS12	ADAMTS12	chr5:33527286-33892124	CO	HD	NOTEST	0	0.00164829	inf	0	1	1	no
ADAMTS13	ADAMTS13	chr9:136243283-136324508	CO	HD	NOTEST	0.171184	0.152725	-0.164618	0	1	1	no
ADAMTS14	ADAMTS14	chr10:72432558-72522195	CO	HD	NOTEST	0.0371318	0.0476353	0.359375	0	1	1	no
ADAMTS15	ADAMTS15	chr11:130318868-130346539	CO	HD	NOTEST	0	0	0	0	1	1	no
ADAMTS16	ADAMTS16	chr5:5140442-5320412	CO	HD	NOTEST	0.00364898	0.00352786	-0.0487002	0	1	1	no
ADAMTS17	ADAMTS17	chr15:100511642-100882183	CO	HD	NOTEST	0.240658	0.227085	-0.0837504	0	1	1	no
ADAMTS18	ADAMTS18	chr16:77316024-77469011	CO	HD	NOTEST	0	0	0	0	1	1	no
ADAMTS19	ADAMTS19	chr5:128796102-129074376	CO	HD	NOTEST	0	0	0	0	1	1	no
ADAMTS2	ADAMTS2	chr5:178537851-178772431	CO	HD	NOTEST	0.091313	0.148271	0.699348	0	1	1	no
ADAMTS20	ADAMTS20	chr12:43748011-43945724	CO	HD	NOTEST	0	0	0	0	1	1	no
ADAMTS3	ADAMTS3	chr4:73146685-73434516	CO	HD	NOTEST	0	0.00242821	inf	0	1	1	no
ADAMTS4	ADAMTS4	chr1:161159537-161168845	CO	HD	NOTEST	0.0808365	0.136962	0.760701	0	1	1	no
ADAMTS5	ADAMTS5	chr21:28290230-28339439	CO	HD	NOTEST	0.263311	0.262711	-0.00328837	0	1	1	no
ADAMTS6	ADAMTS6	chr5:64444562-64777704	CO	HD	NOTEST	0.23386	0.147738	-0.662601	0	1	1	no
ADAMTS7	ADAMTS7	chr15:79051544-79103773	CO	HD	NOTEST	0.0482436	0.0512278	0.0865889	0	1	1	no
ADAMTS8	ADAMTS8	chr11:130274817-130298539	CO	HD	NOTEST	0.020206	0.0401122	0.989261	0	1	1	no
ADAMTS9	ADAMTS9	chr3:64501330-64997143	CO	HD	NOTEST	0	0.00283316	inf	0	1	1	no
ADAMTS9-AS2	ADAMTS9-AS2	chr3:64501330-64997143	CO	HD	NOTEST	0	0	0	0	1	1	no
ADAMTSL1	ADAMTSL1	chr9:18474078-18910947	CO	HD	NOTEST	0	0	0	0	1	1	no
ADAMTSL2	ADAMTSL2	chr9:136397285-136440641	CO	HD	NOTEST	0.0220637	0.0300144	0.443983	0	1	1	no
ADAMTSL3	ADAMTSL3	chr15:84322837-84708593	CO	HD	NOTEST	0.00287396	0	-inf	0	1	1	no
ADAMTSL4	ADAMTSL4	chr1:150521897-150533412	CO	HD	OK	11.0676	14.4624	0.385963	0.915814	0.007	0.145385	no
ADAMTSL5	ADAMTSL5	chr19:1505016-1513188	CO	HD	NOTEST	0.642462	0.5393	-0.252523	0	1	1	no
ADAP1	ADAP1	chr7:937536-994289	CO	HD	OK	21.35	26.5739	0.315773	0.777432	0.0218	0.263452	no
ADAP2	ADAP2	chr17:29248753-29286211	CO	HD	OK	8.48896	8.57911	0.0152395	0.0333947	0.92225	0.991219	no
ADAR	ADAR	chr1:154554533-154600456	CO	HD	OK	99.6448	120.422	0.273232	0.609265	0.06225	0.429483	no
ADARB1	ADARB1	chr21:46494492-46646478	CO	HD	OK	5.4161	4.54873	-0.251792	-0.497058	0.12265	0.577952	no
ADARB2	ADARB2	chr10:1223252-1779670	CO	HD	NOTEST	0.147914	0.168489	0.187894	0	1	1	no
ADARB2-AS1	ADARB2-AS1	chr10:1223252-1779670	CO	HD	NOTEST	0.017488	0	-inf	0	1	1	no
ADAT1	ADAT1	chr16:75632246-75657221	CO	HD	OK	5.55815	4.81223	-0.207901	-0.417559	0.2044	0.692164	no
ADAT2	ADAT2	chr6:143743968-143771841	CO	HD	NOTEST	1.1899	1.04324	-0.189767	0	1	1	no
ADAT3	ADAT3	chr19:1905370-1926012	CO	HD	NOTEST	1.33326	1.50161	0.171554	0	1	1	no
ADC	ADC	chr1:33546713-33585995	CO	HD	NOTEST	0.906774	0.76263	-0.249759	0	1	1	no
ADCK1	ADCK1	chr14:78266425-78400297	CO	HD	OK	2.68006	2.40904	-0.153809	-0.219942	0.50485	0.904528	no
ADCK2	ADCK2	chr7:140372952-140394908	CO	HD	OK	4.84314	5.12571	0.0818086	0.154505	0.65715	0.949559	no
ADCK3	ADCK3	chr1:227127937-227175246	CO	HD	OK	19.9408	19.3983	-0.0397926	-0.0985212	0.7682	0.972693	no
ADCK4	ADCK4	chr19:41197433-41222790	CO	HD	OK	8.60562	10.2204	0.248101	0.503818	0.1228	0.577952	no
ADCK5	ADCK5	chr8:145597730-145634733	CO	HD	OK	3.79545	4.16949	0.1356	0.09546	0.78155	0.974233	no
ADCY1	ADCY1	chr7:45614124-45762714	CO	HD	NOTEST	0.0241904	0.0254658	0.0741265	0	1	1	no
ADCY10	ADCY10	chr1:167778624-167883453	CO	HD	NOTEST	0.0244671	0.0248362	0.0215972	0	1	1	no
ADCY10P1	ADCY10P1	chr6:41040706-41108573	CO	HD	OK	1.68659	1.75427	0.0567616	0.0463057	0.8878	0.986552	no
ADCY2	ADCY2	chr5:7396342-7830194	CO	HD	NOTEST	0	0.00105575	inf	0	1	1	no
ADCY3	ADCY3	chr2:25013135-25142055	CO	HD	OK	3.39917	3.16649	-0.102297	-0.138076	0.67545	0.955138	no
ADCY4	ADCY4	chr14:24787554-24804277	CO	HD	OK	1.76246	2.41697	0.45561	0.709178	0.03115	0.312864	no
ADCY5	ADCY5	chr3:123001142-123167392	CO	HD	NOTEST	0.138511	0.0954677	-0.536919	0	1	1	no
ADCY6	ADCY6	chr12:49159974-49182820	CO	HD	NOTEST	0.163616	0.104158	-0.651535	0	1	1	no
ADCY7	ADCY7	chr16:50321822-50352043	CO	HD	OK	39.3428	40.2039	0.0312346	0.0783277	0.8087	0.976485	no
ADCY8	ADCY8	chr8:131792546-132052835	CO	HD	NOTEST	0	0	0	0	1	1	no
ADCY9	ADCY9	chr16:4012649-4166186	CO	HD	OK	2.35123	2.01496	-0.222669	-0.447466	0.1719	0.658257	no
ADCYAP1	ADCYAP1	chr18:904943-912173	CO	HD	NOTEST	0	0	0	0	1	1	no
ADCYAP1R1	ADCYAP1R1	chr7:31092075-31151093	CO	HD	NOTEST	0.00280443	0	-inf	0	1	1	no
ADD1	ADD1	chr4:2845583-2931802	CO	HD	OK	60.5066	62.5313	0.0474859	0.117671	0.717	0.965331	no
ADD2	ADD2	chr2:70889215-70995375	CO	HD	NOTEST	1.2849	0.921363	-0.479816	0	1	1	no
ADD3	ADD3	chr10:111705316-111895323	CO	HD	OK	55.6542	48.2134	-0.207056	-0.50652	0.12325	0.579342	no
ADGB	ADGB	chr6:146920135-147136597	CO	HD	NOTEST	0.00859393	0.0105204	0.291798	0	1	1	no
ADH1A	ADH1A	chr4:100010007-100222513	CO	HD	NOTEST	0	0.00578554	inf	0	1	1	no
ADH1B	ADH1B	chr4:100227526-100242572	CO	HD	NOTEST	0.00433706	0	-inf	0	1	1	no
ADH1C	ADH1C	chr4:100257648-100273917	CO	HD	NOTEST	0	0	0	0	1	1	no
ADH4	ADH4	chr4:100010007-100222513	CO	HD	NOTEST	0	0.0461489	inf	0	1	1	no
ADH5	ADH5	chr4:99992129-100009931	CO	HD	OK	7.68827	6.9342	-0.14893	-0.317134	0.35735	0.828039	no
ADH6	ADH6	chr4:100010007-100222513	CO	HD	NOTEST	0.0529009	0.0629276	0.250401	0	1	1	no
ADH7	ADH7	chr4:100333417-100356667	CO	HD	NOTEST	0	0	0	0	1	1	no
ADHFE1	ADHFE1	chr8:67344717-67381044	CO	HD	OK	5.88349	4.61334	-0.350862	-0.640003	0.0618	0.428218	no
ADI1	ADI1	chr2:3501689-3523350	CO	HD	OK	22.2004	23.2499	0.0666377	0.164341	0.6341	0.94676	no
ADIG	ADIG	chr20:37209837-37217104	CO	HD	NOTEST	0	0	0	0	1	1	no
ADIPOQ	ADIPOQ	chr3:186560462-186576252	CO	HD	NOTEST	0	2.44541e-07	inf	0	1	1	no
ADIPOQ-AS1	ADIPOQ-AS1	chr3:186560462-186576252	CO	HD	NOTEST	0.00310805	0.00239906	-0.373542	0	1	1	no
ADIPOR1	ADIPOR1	chr1:202909959-202927700	CO	HD	OK	95.1156	108.123	0.184919	0.455113	0.16315	0.642932	no
ADIPOR2	ADIPOR2	chr12:1800246-1897845	CO	HD	OK	15.0185	15.5559	0.0507226	0.126408	0.7075	0.962847	no
ADIRF	ADIRF	chr10:88728187-88769960	CO	HD	NOTEST	0.239188	0.203796	-0.231022	0	1	1	no
ADK	ADK	chr10:75910942-76469061	CO	HD	OK	7.066	6.83012	-0.0489831	-0.0897359	0.783	0.974233	no
ADM	ADM	chr11:10326641-10328923	CO	HD	OK	19.1431	30.1555	0.655598	1.56774	5e-05	0.00510864	yes
ADM2	ADM2	chr22:50919984-50924866	CO	HD	NOTEST	0.405384	0.331765	-0.289128	0	1	1	no
ADM5	ADM5	chr19:50191941-50194247	CO	HD	NOTEST	0.531481	0.588552	0.14715	0	1	1	no
ADNP	ADNP	chr20:49506882-49547527	CO	HD	OK	19.5927	18.3659	-0.0932844	-0.229644	0.47935	0.893567	no
ADNP2	ADNP2	chr18:77866914-77898228	CO	HD	OK	3.66287	3.27559	-0.161219	-0.335108	0.31275	0.79001	no
ADO	ADO	chr10:64564515-64568239	CO	HD	OK	5.31853	4.9821	-0.0942735	-0.198996	0.5523	0.920145	no
ADORA1	ADORA1	chr1:203096835-203136533	CO	HD	NOTEST	0.135241	0.17699	0.388132	0	1	1	no
ADORA2A	ADORA2A	chr22:24823529-24890783	CO	HD	OK	13.8314	14.4266	0.0607874	0.135233	0.67895	0.955934	no
ADORA2A-AS1	ADORA2A-AS1	chr22:24823529-24890783	CO	HD	NOTEST	0.304331	0.305341	0.00477732	0	1	1	no
ADORA2B	ADORA2B	chr17:15848230-15879210	CO	HD	NOTEST	1.10508	1.05612	-0.0653728	0	1	1	no
ADORA3	ADORA3	chr1:112025969-112106597	CO	HD	OK	4.79657	4.96884	0.0509063	0.0821097	0.807	0.976485	no
ADPGK	ADPGK	chr15:73043707-73090540	CO	HD	OK	30.9688	34.1168	0.139668	0.336631	0.30275	0.782085	no
ADPGK-AS1	ADPGK-AS1	chr15:73043707-73090540	CO	HD	NOTEST	0.546622	0.61542	0.171029	0	1	1	no
ADPRH	ADPRH	chr3:119298522-119308792	CO	HD	OK	4.18495	4.18218	-0.000957554	-0.00188181	0.9961	0.999634	no
ADPRHL1	ADPRHL1	chr13:114076259-114107839	CO	HD	NOTEST	0.299995	0.38815	0.371676	0	1	1	no
ADPRHL2	ADPRHL2	chr1:36554452-36559533	CO	HD	OK	14.0683	16.5759	0.236635	0.540771	0.122	0.57754	no
ADPRM	ADPRM	chr17:10600926-10614875	CO	HD	OK	5.96336	4.78537	-0.317495	-0.554785	0.1134	0.561455	no
ADRA1A	ADRA1A	chr8:26605666-26722922	CO	HD	NOTEST	0.00888715	0.00446844	-0.991951	0	1	1	no
ADRA1B	ADRA1B	chr5:159343739-159400017	CO	HD	NOTEST	0	0	0	0	1	1	no
ADRA1D	ADRA1D	chr20:4201277-4229659	CO	HD	NOTEST	0	0.00611516	inf	0	1	1	no
ADRA2A	ADRA2A	chr10:112836789-112840662	CO	HD	NOTEST	0.660941	0.324452	-1.02652	0	1	1	no
ADRA2B	ADRA2B	chr2:96778622-96781888	CO	HD	NOTEST	0.00288033	0.0125165	2.11952	0	1	1	no
ADRA2C	ADRA2C	chr4:3768295-3770253	CO	HD	NOTEST	0	0	0	0	1	1	no
ADRB1	ADRB1	chr10:115803805-115806667	CO	HD	NOTEST	0.133636	0.30549	1.19282	0	1	1	no
ADRB2	ADRB2	chr5:148206155-148208197	CO	HD	OK	18.2553	15.3518	-0.249903	-0.592982	0.0844	0.496374	no
ADRB3	ADRB3	chr8:37820513-37824184	CO	HD	NOTEST	0	0	0	0	1	1	no
ADRBK1	ADRBK1	chr11:67033904-67054029	CO	HD	OK	143.662	177.365	0.304051	0.714738	0.0319	0.317278	no
ADRBK2	ADRBK2	chr22:25960860-26125258	CO	HD	OK	8.36818	7.73604	-0.113318	-0.27943	0.3963	0.85027	no
ADRM1	ADRM1	chr20:60878026-60883918	CO	HD	OK	37.72	42.903	0.185751	0.435467	0.18095	0.668979	no
ADSL	ADSL	chr22:40742503-40762575	CO	HD	OK	23.0305	22.1069	-0.0590468	-0.132451	0.6925	0.958405	no
ADSS	ADSS	chr1:244571793-244615436	CO	HD	OK	12.8088	12.2678	-0.0622599	-0.146742	0.66205	0.95129	no
ADSSL1	ADSSL1	chr14:105190533-105213647	CO	HD	NOTEST	0.748016	0.498498	-0.585482	0	1	1	no
ADTRP	ADTRP	chr6:11713887-11779280	CO	HD	OK	2.19081	2.14735	-0.0289068	-0.0364159	0.90965	0.990847	no
AEBP1	AEBP1	chr7:44143959-44154159	CO	HD	OK	2.26138	2.05916	-0.135144	-0.214902	0.5171	0.907792	no
AEBP2	AEBP2	chr12:19592607-19675173	CO	HD	OK	3.20798	2.95576	-0.118134	-0.231765	0.4781	0.893311	no
AEN	AEN	chr15:89164526-89175512	CO	HD	OK	5.13251	5.11919	-0.0037495	-0.00761291	0.9814	0.998186	no
AES	AES	chr19:3052907-3062964	CO	HD	OK	280.989	276.547	-0.0229892	-0.0536235	0.8725	0.98471	no
AFAP1	AFAP1	chr4:7755816-7941653	CO	HD	OK	2.52499	2.24355	-0.170495	-0.331582	0.30775	0.787165	no
AFAP1-AS1	AFAP1-AS1	chr4:7755816-7941653	CO	HD	NOTEST	0.0794762	0.0534549	-0.572202	0	1	1	no
AFAP1L1	AFAP1L1	chr5:148651400-148721367	CO	HD	NOTEST	0.0124045	0.0197828	0.673383	0	1	1	no
AFAP1L2	AFAP1L2	chr10:116054582-116164515	CO	HD	NOTEST	0.804112	0.64467	-0.318835	0	1	1	no
AFF1	AFF1	chr4:87856153-88062206	CO	HD	OK	12.6871	13.8943	0.131129	0.322452	0.32885	0.802629	no
AFF2	AFF2	chrX:147582138-148082193	CO	HD	NOTEST	0.521668	0.606388	0.21711	0	1	1	no
AFF3	AFF3	chr2:100163715-100759037	CO	HD	OK	2.00652	1.61664	-0.311703	-0.583511	0.0726	0.460209	no
AFF4	AFF4	chr5:132211070-132299354	CO	HD	OK	8.98262	8.21307	-0.129216	-0.316591	0.3347	0.809034	no
AFG3L1P	AFG3L1P	chr16:90036182-90067195	CO	HD	OK	7.12894	6.58408	-0.114706	-0.188895	0.5638	0.925377	no
AFG3L2	AFG3L2	chr18:12328942-12377275	CO	HD	OK	5.32046	5.3234	0.000795854	0.00164476	0.99605	0.999634	no
AFM	AFM	chr4:74347461-74369718	CO	HD	NOTEST	0	0	0	0	1	1	no
AFMID	AFMID	chr17:76183397-76203782	CO	HD	OK	2.07065	2.47931	0.259855	0.275084	0.37805	0.837396	no
AFP	AFP	chr4:74301932-74321492	CO	HD	NOTEST	0	0	0	0	1	1	no
AFTPH	AFTPH	chr2:64751438-64820138	CO	HD	OK	19.8299	20.8233	0.0705224	0.171853	0.60315	0.938839	no
AGA	AGA	chr4:178351928-178363657	CO	HD	OK	7.69013	6.05637	-0.344554	-0.650994	0.0481	0.38097	no
AGAP1	AGAP1	chr2:236402732-237040444	CO	HD	NOTEST	0.733234	0.764727	0.0606721	0	1	1	no
AGAP11	AGAP11	chr10:88728187-88769960	CO	HD	NOTEST	1.15545	1.13305	-0.0282462	0	1	1	no
AGAP2	AGAP2	chr12:58118075-58135944	CO	HD	OK	15.6646	17.7929	0.183789	0.440488	0.179	0.667222	no
AGAP3	AGAP3	chr7:150783825-150841523	CO	HD	OK	7.97675	8.50982	0.0933278	0.193991	0.5551	0.920987	no
AGAP4	AGAP4	chr10:46321049-46342921	CO	HD	OK	4.81845	4.6679	-0.0457956	-0.0865207	0.80015	0.976249	no
AGAP5	AGAP5	chr10:75434032-75457554	CO	HD	OK	3.3452	3.71542	0.151432	0.263881	0.43875	0.87368	no
AGAP6	AGAP6	chr10:51748077-51770259	CO	HD	OK	6.54228	6.37688	-0.0369417	-0.0775153	0.8213	0.978963	no
AGAP7	AGAP7	chr10:51464150-51486327	CO	HD	OK	7.17943	7.65312	0.0921787	0.190121	0.57805	0.930047	no
AGAP8	AGAP8	chr10:51026324-51371331	CO	HD	OK	4.74088	4.94822	0.0617549	0.0808755	0.8095	0.976717	no
AGAP9	AGAP9	chr10:48215723-48237508	CO	HD	OK	2.92334	2.54218	-0.201554	-0.322721	0.3464	0.818939	no
AGBL1	AGBL1	chr15:86685241-87572283	CO	HD	NOTEST	0.00268608	0	-inf	0	1	1	no
AGBL2	AGBL2	chr11:47681142-47736928	CO	HD	NOTEST	0.511933	0.345341	-0.567931	0	1	1	no
AGBL3	AGBL3	chr7:134671258-134820530	CO	HD	NOTEST	0.0889675	0.0778947	-0.191753	0	1	1	no
AGBL4	AGBL4	chr1:48998526-50489626	CO	HD	NOTEST	0.00723652	0.0136525	0.915795	0	1	1	no
AGBL5	AGBL5	chr2:27274490-27294567	CO	HD	OK	4.20243	3.62699	-0.21245	-0.112876	0.7314	0.965609	no
AGER	AGER	chr6_ssto_hap7:3496472-3499827	CO	HD	OK	21.8122	26.317	0.270857	0.608588	0.05965	0.425115	no
AGFG1	AGFG1	chr2:228336847-228425938	CO	HD	OK	8.65979	9.06646	0.0662075	0.161403	0.6256	0.945242	no
AGFG2	AGFG2	chr7:100136833-100165843	CO	HD	OK	5.27501	4.63158	-0.18767	-0.4061	0.23155	0.722952	no
AGGF1	AGGF1	chr5:76326209-76361058	CO	HD	OK	6.95045	6.31157	-0.139108	-0.31633	0.34105	0.814798	no
AGK	AGK	chr7:141251077-141354209	CO	HD	OK	5.68094	5.42571	-0.0663185	-0.135306	0.69035	0.957527	no
AGL	AGL	chr1:100315639-100389579	CO	HD	OK	2.9104	2.5099	-0.213588	-0.432605	0.18665	0.675788	no
AGMAT	AGMAT	chr1:15853351-15911605	CO	HD	OK	1.61393	1.41313	-0.191688	-0.154976	0.63505	0.947098	no
AGMO	AGMO	chr7:15239942-15601640	CO	HD	NOTEST	0	0.009036	inf	0	1	1	no
AGO1	AGO1	chr1:36348809-36389899	CO	HD	OK	11.6775	11.6901	0.0015541	0.00389344	0.99055	0.999174	no
AGO2	AGO2	chr8:141541263-141645646	CO	HD	OK	8.7057	8.6066	-0.0165177	-0.0358229	0.9135	0.990979	no
AGO3	AGO3	chr1:36396682-36522063	CO	HD	OK	4.22935	3.72278	-0.184054	-0.348985	0.29155	0.772267	no
AGO4	AGO4	chr1:36273827-36323490	CO	HD	OK	25.8331	30.0207	0.216736	0.54427	0.10355	0.539795	no
AGPAT1	AGPAT1	chr6_ssto_hap7:3468303-3493616	CO	HD	OK	44.3422	45.2562	0.029436	0.0685627	0.8354	0.981768	no
AGPAT2	AGPAT2	chr9:139567594-139581911	CO	HD	OK	16.1552	20.6695	0.355508	0.759729	0.02215	0.265682	no
AGPAT3	AGPAT3	chr21:45285115-45407475	CO	HD	OK	12.1432	12.9518	0.0930119	0.224281	0.49335	0.898647	no
AGPAT4	AGPAT4	chr6:161551056-161695107	CO	HD	OK	1.79745	1.68505	-0.0931574	-0.172033	0.60335	0.938839	no
AGPAT4-IT1	AGPAT4-IT1	chr6:161551056-161695107	CO	HD	NOTEST	1.17085	0.917582	-0.351641	0	1	1	no
AGPAT5	AGPAT5	chr8:6565877-6619021	CO	HD	OK	2.95257	2.51625	-0.230699	-0.44355	0.1744	0.661486	no
AGPAT6	AGPAT6	chr8:41435706-41482520	CO	HD	OK	8.60569	8.12393	-0.0831127	-0.202293	0.5418	0.916181	no
AGPAT9	AGPAT9	chr4:84457066-84527027	CO	HD	OK	17.6769	22.0685	0.32012	0.75664	0.0208	0.256328	no
AGPHD1	AGPHD1	chr15:78799905-78829715	CO	HD	NOTEST	0.426736	0.179297	-1.25099	0	1	1	no
AGPS	AGPS	chr2:178257470-178408564	CO	HD	OK	4.32078	3.63493	-0.249365	-0.5616	0.08905	0.507522	no
AGR2	AGR2	chr7:16832263-16844738	CO	HD	NOTEST	0.0206594	0	-inf	0	1	1	no
AGR3	AGR3	chr7:16899029-16921613	CO	HD	NOTEST	0	0	0	0	1	1	no
AGRN	AGRN	chr1:955502-991499	CO	HD	NOTEST	0.57705	0.890375	0.625716	0	1	1	no
AGRP	AGRP	chr16:67516473-67517716	CO	HD	NOTEST	0.129749	0.407951	1.65267	0	1	1	no
AGSK1	AGSK1	chr15:83130032-83182930	CO	HD	NOTEST	0.665372	0.260089	-1.35515	0	1	1	no
AGT	AGT	chr1:230838271-230850336	CO	HD	NOTEST	0	0	0	0	1	1	no
AGTPBP1	AGTPBP1	chr9:88161453-88356944	CO	HD	OK	22.969	25.0123	0.122951	0.310029	0.3524	0.82456	no
AGTR1	AGTR1	chr3:148415657-148460790	CO	HD	NOTEST	0	0	0	0	1	1	no
AGTR2	AGTR2	chrX:115301957-115306225	CO	HD	NOTEST	0	0	0	0	1	1	no
AGTRAP	AGTRAP	chr1:11796141-11810828	CO	HD	OK	86.0737	113.634	0.400756	0.972797	0.0035	0.0941065	no
AGXT	AGXT	chr2:241808161-241818536	CO	HD	NOTEST	0	0	0	0	1	1	no
AGXT2	AGXT2	chr5:34998205-35048240	CO	HD	NOTEST	0.00486161	0	-inf	0	1	1	no
AGXT2L1	AGXT2L1	chr4:109663201-109684235	CO	HD	NOTEST	0	0	0	0	1	1	no
AGXT2L2	AGXT2L2	chr5:177631507-177659803	CO	HD	OK	20.5068	23.359	0.187874	0.30751	0.34565	0.818598	no
AHCTF1	AHCTF1	chr1:247002401-247094726	CO	HD	OK	5.98971	6.66378	0.153856	0.368352	0.26135	0.749362	no
AHCTF1P1	AHCTF1P1	chr2:162355577-162364413	CO	HD	OK	3.5474	3.68887	0.0564183	0.125539	0.7025	0.961967	no
AHCY	AHCY	chr20:32868070-32899608	CO	HD	OK	10.8962	11.9762	0.136343	0.289924	0.37125	0.835447	no
AHCYL1	AHCYL1	chr1:110527386-110566364	CO	HD	OK	21.0358	20.8945	-0.00972302	-0.023718	0.94555	0.992677	no
AHCYL2	AHCYL2	chr7:128864854-129070052	CO	HD	OK	3.41754	3.65143	0.0955	0.191803	0.554	0.92074	no
AHDC1	AHDC1	chr1:27860755-27930143	CO	HD	OK	2.6109	2.7041	0.0505974	0.101879	0.7548	0.971021	no
AHI1	AHI1	chr6:135605109-135818903	CO	HD	NOTEST	0.938438	0.703191	-0.416346	0	1	1	no
AHNAK	AHNAK	chr11:62201013-62314332	CO	HD	OK	99.5244	82.8348	-0.264813	-0.438685	0.1593	0.635335	no
AHNAK2	AHNAK2	chr14:105403590-105444694	CO	HD	NOTEST	0.0675083	0.0623624	-0.114388	0	1	1	no
AHR	AHR	chr7:17338275-17385775	CO	HD	OK	8.98112	8.70305	-0.0453732	-0.108714	0.742	0.967441	no
AHRR	AHRR	chr5:271735-438405	CO	HD	NOTEST	0.168194	0.225165	0.420858	0	1	1	no
AHSA1	AHSA1	chr14:77924372-77935815	CO	HD	OK	34.6496	35.7702	0.0459202	0.117778	0.738	0.966326	no
AHSA2	AHSA2	chr2:61404554-61697849	CO	HD	OK	21.1746	18.7897	-0.172392	-0.184142	0.5776	0.930047	no
AHSG	AHSG	chr3:186330849-186339107	CO	HD	NOTEST	0	0	0	0	1	1	no
AHSP	AHSP	chr16:31539202-31540124	CO	HD	OK	6.7733	5.83207	-0.215851	-0.313382	0.4639	0.885341	no
AICDA	AICDA	chr12:8754761-8765442	CO	HD	NOTEST	0.104712	0.118354	0.176681	0	1	1	no
AIDA	AIDA	chr1:222841354-222885864	CO	HD	OK	7.69769	7.03624	-0.12962	-0.282962	0.40315	0.854575	no
AIF1	AIF1	chr6_ssto_hap7:2913800-2915605	CO	HD	OK	340.478	376.587	0.145421	0.345378	0.2899	0.771617	no
AIF1L	AIF1L	chr9:133971862-133998539	CO	HD	NOTEST	0.0374736	0.0358202	-0.0651025	0	1	1	no
AIFM1	AIFM1	chrX:129263337-129299861	CO	HD	OK	6.7343	6.62031	-0.0246298	-0.0465835	0.88575	0.986083	no
AIFM2	AIFM2	chr10:71812356-71892690	CO	HD	NOTEST	0.974616	0.900989	-0.113325	0	1	1	no
AIFM3	AIFM3	chr22:21319417-21335649	CO	HD	OK	1.15442	1.78662	0.630058	0.754241	0.0167	0.228038	no
AIG1	AIG1	chr6:143382022-143661441	CO	HD	OK	4.73793	4.61615	-0.0375686	-0.0619747	0.8658	0.98405	no
AIM1	AIM1	chr6:106959729-107018334	CO	HD	OK	15.1286	14.2068	-0.0906939	-0.227705	0.49355	0.898647	no
AIM1L	AIM1L	chr1:26648349-26680621	CO	HD	NOTEST	0.22863	0.199352	-0.197701	0	1	1	no
AIM2	AIM2	chr1:159032274-159046647	CO	HD	OK	7.82743	11.133	0.508229	0.990787	0.00505	0.120503	no
AIMP1	AIMP1	chr4:106967232-107270381	CO	HD	OK	9.61877	8.22578	-0.225701	-0.388575	0.2344	0.725266	no
AIMP2	AIMP2	chr7:6048881-6098860	CO	HD	OK	5.67014	5.42613	-0.0634608	-0.0380401	0.9158	0.990979	no
AIP	AIP	chr11:67250504-67258579	CO	HD	OK	57.2173	59.2272	0.0498101	0.131714	0.7173	0.965331	no
AIPL1	AIPL1	chr17:6327058-6338519	CO	HD	NOTEST	0	0.0071567	inf	0	1	1	no
AIRE	AIRE	chr21:45705720-45718102	CO	HD	NOTEST	0.187607	0.306653	0.708891	0	1	1	no
AIRN	AIRN	chr6:160390130-160527583	CO	HD	NOTEST	0.674524	0.583198	-0.209884	0	1	1	no
AJAP1	AJAP1	chr1:4715104-4843851	CO	HD	NOTEST	0.133074	0.209177	0.652496	0	1	1	no
AJUBA	AJUBA	chr14:23440409-23451848	CO	HD	NOTEST	0.188867	0.177497	-0.0895777	0	1	1	no
AK1	AK1	chr9:130628758-130640022	CO	HD	OK	5.92189	5.90846	-0.00327623	-0.00607135	0.98505	0.998527	no
AK2	AK2	chr1:33473540-33502512	CO	HD	OK	22.0028	21.1496	-0.0570579	-0.137388	0.6698	0.953982	no
AK3	AK3	chr9:4709556-4742043	CO	HD	OK	4.39252	3.72016	-0.239685	-0.473683	0.14835	0.623269	no
AK4	AK4	chr1:65613231-65697828	CO	HD	NOTEST	0.098237	0.117662	0.260311	0	1	1	no
AK5	AK5	chr1:77747661-78025654	CO	HD	OK	2.48837	2.37298	-0.0685041	-0.110489	0.7408	0.967128	no
AK7	AK7	chr14:96858447-96955764	CO	HD	NOTEST	0.0406897	0.0116205	-1.808	0	1	1	no
AK8	AK8	chr9:135600964-135754198	CO	HD	NOTEST	0.141116	0.074027	-0.930755	0	1	1	no
AKAP1	AKAP1	chr17:55162552-55198710	CO	HD	OK	5.67202	5.21124	-0.122235	-0.254689	0.4314	0.868422	no
AKAP10	AKAP10	chr17:19807764-19881169	CO	HD	OK	11.7693	12.2235	0.0546334	0.132468	0.69355	0.958527	no
AKAP11	AKAP11	chr13:42846288-42897403	CO	HD	OK	5.74436	4.41734	-0.378969	-0.888516	0.0069	0.144412	no
AKAP12	AKAP12	chr6:151561133-151679694	CO	HD	OK	1.44322	0.932126	-0.630694	-1.03845	0.00165	0.0608011	no
AKAP13	AKAP13	chr15:85923846-86292589	CO	HD	OK	47.5456	49.6621	0.0628316	0.141713	0.66625	0.952912	no
AKAP14	AKAP14	chrX:119029935-119054679	CO	HD	NOTEST	0	0.0124779	inf	0	1	1	no
AKAP17A	AKAP17A	chrY:1660485-1711974	CO	HD	OK	10.099	11.9529	0.243151	0.547481	0.09705	0.524738	no
AKAP2	AKAP2	chr9:112403067-112934791	CO	HD	OK	4.24253	3.81892	-0.151762	-0.329382	0.31515	0.792587	no
AKAP3	AKAP3	chr12:4724675-4754343	CO	HD	NOTEST	0.210661	0.171835	-0.293902	0	1	1	no
AKAP4	AKAP4	chrX:49955410-49965664	CO	HD	NOTEST	0	0.00272514	inf	0	1	1	no
AKAP5	AKAP5	chr14:64932216-64941221	CO	HD	NOTEST	0.493283	0.560727	0.184885	0	1	1	no
AKAP6	AKAP6	chr14:32798478-33302268	CO	HD	NOTEST	0.180458	0.116683	-0.629064	0	1	1	no
AKAP7	AKAP7	chr6:131456825-131604675	CO	HD	OK	2.92701	2.961	0.0166579	0.0274418	0.9294	0.991827	no
AKAP8	AKAP8	chr19:15464331-15490612	CO	HD	OK	9.9019	10.3145	0.0588976	0.138942	0.6724	0.953982	no
AKAP8L	AKAP8L	chr19:15490858-15529833	CO	HD	OK	28.553	30.3929	0.090089	0.229557	0.50685	0.905438	no
AKAP9	AKAP9	chr7:91570188-91739987	CO	HD	OK	10.8329	9.3637	-0.210267	-0.524562	0.11165	0.559195	no
AKD1	AKD1	chr6:109814058-110012415	CO	HD	OK	1.93164	1.56617	-0.302588	-0.386086	0.2359	0.72591	no
AKIP1	AKIP1	chr11:8932700-8954553	CO	HD	OK	3.70357	3.33446	-0.151463	-0.204844	0.52535	0.911174	no
AKIRIN1	AKIRIN1	chr1:39456915-39471737	CO	HD	OK	30.9276	33.3956	0.110763	0.271076	0.4058	0.856481	no
AKIRIN2	AKIRIN2	chr6:88384577-88411985	CO	HD	OK	52.9475	61.9937	0.22756	0.602026	0.085	0.497853	no
AKNA	AKNA	chr9:117096432-117156685	CO	HD	OK	86.6891	95.359	0.137518	0.314679	0.34355	0.816691	no
AKNAD1	AKNAD1	chr1:109358519-109401146	CO	HD	NOTEST	0	0	0	0	1	1	no
AKR1A1	AKR1A1	chr1:46016454-46035723	CO	HD	OK	24.1101	25.9662	0.106996	0.234329	0.47675	0.891843	no
AKR1B1	AKR1B1	chr7:134127106-134143888	CO	HD	OK	19.8095	20.0284	0.015853	0.0373509	0.9179	0.990979	no
AKR1B10	AKR1B10	chr7:134212343-134226166	CO	HD	NOTEST	0.019576	0	-inf	0	1	1	no
AKR1B15	AKR1B15	chr7:134233848-134264592	CO	HD	NOTEST	0	0	0	0	1	1	no
AKR1C1	AKR1C1	chr10:5005453-5020158	CO	HD	NOTEST	0.644062	0.630932	-0.0297134	0	1	1	no
AKR1C2	AKR1C2	chr10:5029967-5060225	CO	HD	NOTEST	0.396702	0.372169	-0.0920978	0	1	1	no
AKR1C3	AKR1C3	chr10:5090957-5149878	CO	HD	OK	8.08135	7.49892	-0.107913	-0.178583	0.5886	0.931729	no
AKR1C4	AKR1C4	chr10:5238797-5260910	CO	HD	NOTEST	0.347543	0.501367	0.528675	0	1	1	no
AKR1C6P	AKR1C6P	chr10:4913858-4958465	CO	HD	NOTEST	0	0.00583283	inf	0	1	1	no
AKR1CL1	AKR1CL1	chr10:5196654-5227150	CO	HD	NOTEST	0.108583	0.0362011	-1.58469	0	1	1	no
AKR1D1	AKR1D1	chr7:137761177-137803050	CO	HD	NOTEST	0	0	0	0	1	1	no
AKR1E2	AKR1E2	chr10:4868368-4890251	CO	HD	NOTEST	0.360061	0.358351	-0.0068706	0	1	1	no
AKR7A2	AKR7A2	chr1:19629201-19638640	CO	HD	OK	5.94473	6.39754	0.105907	0.216701	0.52405	0.911055	no
AKR7A2P1	AKR7A2P1	chr1:113454469-113498975	CO	HD	OK	1.44405	1.76177	0.286903	0.19999	0.53875	0.91424	no
AKR7A3	AKR7A3	chr1:19609056-19615280	CO	HD	NOTEST	0.446385	0.225769	-0.983443	0	1	1	no
AKR7L	AKR7L	chr1:19592475-19600568	CO	HD	NOTEST	0.220347	0.321959	0.547098	0	1	1	no
AKT1	AKT1	chr14:105235686-105262080	CO	HD	OK	58.3223	67.676	0.214596	0.528526	0.11315	0.561454	no
AKT1S1	AKT1S1	chr19:50372296-50380644	CO	HD	OK	7.50678	8.87596	0.24171	0.464266	0.15375	0.628362	no
AKT2	AKT2	chr19:40736223-40791302	CO	HD	OK	25.4561	26.902	0.0797002	0.196858	0.54535	0.916906	no
AKT3	AKT3	chr1:243419306-244006886	CO	HD	OK	6.70761	5.52391	-0.280109	-0.384892	0.2361	0.72591	no
AKTIP	AKTIP	chr16:53468350-53537170	CO	HD	OK	4.55673	5.03078	0.142785	0.0614662	0.85225	0.982625	no
ALAD	ALAD	chr9:116148591-116163618	CO	HD	OK	11.1972	11.759	0.0706241	0.168308	0.62315	0.945242	no
ALAS1	ALAS1	chr3:52232098-52248343	CO	HD	OK	17.7143	20.1305	0.184468	0.429048	0.1912	0.680274	no
ALAS2	ALAS2	chrX:55035487-55057497	CO	HD	OK	33.189	19.134	-0.794565	-1.57828	5e-05	0.00510864	yes
ALB	ALB	chr4:74269971-74287129	CO	HD	NOTEST	0.030019	0.00637899	-2.23448	0	1	1	no
ALCAM	ALCAM	chr3:105085556-105295757	CO	HD	OK	4.51382	4.61779	0.0328515	0.0640425	0.84315	0.982625	no
ALDH16A1	ALDH16A1	chr19:49956472-49974305	CO	HD	OK	9.86283	11.3484	0.202413	0.436693	0.17985	0.668069	no
ALDH18A1	ALDH18A1	chr10:97365685-97416567	CO	HD	OK	5.59794	5.08408	-0.138909	-0.280711	0.38845	0.843739	no
ALDH1A1	ALDH1A1	chr9:75515577-75568233	CO	HD	OK	8.96719	10.9037	0.282093	0.605637	0.0807	0.485743	no
ALDH1A2	ALDH1A2	chr15:58245621-58358121	CO	HD	NOTEST	0.081907	0.0919859	0.167426	0	1	1	no
ALDH1A3	ALDH1A3	chr15:101420008-101456830	CO	HD	NOTEST	0.0536235	0.0322775	-0.732335	0	1	1	no
ALDH1B1	ALDH1B1	chr9:38392660-38398662	CO	HD	OK	1.58603	1.19884	-0.403788	-0.563531	0.1034	0.539764	no
ALDH1L1	ALDH1L1	chr3:125822403-125929011	CO	HD	NOTEST	0	0.00277907	inf	0	1	1	no
ALDH1L1-AS1	ALDH1L1-AS1	chr3:125822403-125929011	CO	HD	NOTEST	0	0.0692657	inf	0	1	1	no
ALDH1L1-AS2	ALDH1L1-AS2	chr3:125822403-125929011	CO	HD	NOTEST	0	0	0	0	1	1	no
ALDH1L2	ALDH1L2	chr12:105413561-105478341	CO	HD	NOTEST	0.0661176	0.0667069	0.0128005	0	1	1	no
ALDH2	ALDH2	chr12:112204690-112247789	CO	HD	OK	33.9634	43.251	0.348754	0.841681	0.0102	0.177777	no
ALDH3A1	ALDH3A1	chr17:19641297-19651746	CO	HD	NOTEST	0.0169826	0.0137377	-0.305913	0	1	1	no
ALDH3A2	ALDH3A2	chr17:19552063-19580908	CO	HD	OK	6.85876	6.45847	-0.0867537	-0.185468	0.5649	0.925661	no
ALDH3B1	ALDH3B1	chr11:67776047-67796743	CO	HD	OK	16.817	19.5726	0.218916	0.512769	0.1194	0.572254	no
ALDH3B2	ALDH3B2	chr11:67429632-67448685	CO	HD	NOTEST	0.540087	0.600465	0.152889	0	1	1	no
ALDH4A1	ALDH4A1	chr1:19197923-19229293	CO	HD	OK	1.1504	1.49782	0.380726	0.49456	0.12135	0.576177	no
ALDH5A1	ALDH5A1	chr6:24495196-24537435	CO	HD	OK	2.2338	1.94196	-0.201981	-0.352208	0.28395	0.767512	no
ALDH6A1	ALDH6A1	chr14:74486058-74551196	CO	HD	OK	3.06564	2.88579	-0.0872219	-0.114195	0.73115	0.965609	no
ALDH7A1	ALDH7A1	chr5:125877532-125931082	CO	HD	NOTEST	0.0889256	0.0537437	-0.726505	0	1	1	no
ALDH8A1	ALDH8A1	chr6:135238527-135271260	CO	HD	NOTEST	0.229692	0.255761	0.155095	0	1	1	no
ALDH9A1	ALDH9A1	chr1:165631448-165667900	CO	HD	OK	19.5101	20.29	0.0565423	0.138688	0.6836	0.956095	no
ALDOA	ALDOA	chr16:30064410-30081741	CO	HD	OK	430.536	518.629	0.268568	0.596148	0.0677	0.44418	no
ALDOB	ALDOB	chr9:104182841-104198062	CO	HD	NOTEST	0.0359118	0.0231673	-0.632371	0	1	1	no
ALDOC	ALDOC	chr17:26900132-26903951	CO	HD	OK	12.1231	12.5371	0.048445	0.105956	0.76285	0.971648	no
ALG1	ALG1	chr16:5121809-5147789	CO	HD	OK	1.87118	2.10104	0.167161	0.233585	0.4785	0.893426	no
ALG10	ALG10	chr12:34175215-34181236	CO	HD	NOTEST	1.23961	0.877958	-0.49766	0	1	1	no
ALG10B	ALG10B	chr12:38710556-38723528	CO	HD	NOTEST	0.695884	0.650937	-0.0963302	0	1	1	no
ALG11	ALG11	chr13:52586522-52607736	CO	HD	OK	2.15361	1.89635	-0.183532	-0.1517	0.6323	0.94643	no
ALG12	ALG12	chr22:50296853-50312106	CO	HD	OK	8.26292	8.70944	0.0759289	0.163912	0.6317	0.94643	no
ALG13	ALG13	chrX:110924345-111003875	CO	HD	OK	8.72194	7.34523	-0.24784	-0.534597	0.0954	0.523355	no
ALG14	ALG14	chr1:95448278-95538507	CO	HD	NOTEST	1.32011	1.38184	0.0659352	0	1	1	no
ALG1L	ALG1L	chr3:125635443-125655887	CO	HD	NOTEST	0.165137	0.105632	-0.644615	0	1	1	no
ALG1L2	ALG1L2	chr3:129800673-129830276	CO	HD	NOTEST	0.13065	0.0951066	-0.458089	0	1	1	no
ALG1L9P	ALG1L9P	chr11:71498556-71524905	CO	HD	NOTEST	0.243964	0.213372	-0.193298	0	1	1	no
ALG2	ALG2	chr9:101978706-101984246	CO	HD	OK	7.00389	7.01782	0.00286644	0.00586624	0.98665	0.998825	no
ALG3	ALG3	chr3:183948316-183967313	CO	HD	OK	13.3868	14.2198	0.0870871	0.178023	0.5853	0.931702	no
ALG5	ALG5	chr13:37523907-37573504	CO	HD	OK	9.28237	8.3573	-0.151456	-0.258796	0.433	0.869171	no
ALG6	ALG6	chr1:63833260-63904233	CO	HD	OK	3.45635	3.20059	-0.110911	-0.205146	0.5466	0.917651	no
ALG8	ALG8	chr11:77726760-77850699	CO	HD	OK	7.70591	7.05295	-0.127738	-0.150218	0.6493	0.949451	no
ALG9	ALG9	chr11:111652918-111742305	CO	HD	OK	1.6603	1.35434	-0.29386	-0.500994	0.12125	0.576177	no
ALK	ALK	chr2:29415639-30144477	CO	HD	NOTEST	0.0392382	0.0186209	-1.07533	0	1	1	no
ALKBH1	ALKBH1	chr14:78138748-78174356	CO	HD	OK	3.63986	3.84575	0.0793804	0.14294	0.67005	0.953982	no
ALKBH2	ALKBH2	chr12:109525992-109531293	CO	HD	OK	3.93806	3.77284	-0.0618353	-0.0773144	0.8084	0.976485	no
ALKBH3	ALKBH3	chr11:43902356-43942494	CO	HD	OK	5.97066	5.69471	-0.0682674	-0.0967351	0.7823	0.974233	no
ALKBH4	ALKBH4	chr7:102073976-102105321	CO	HD	OK	3.73547	3.93416	0.0747677	0.0375957	0.90895	0.990372	no
ALKBH5	ALKBH5	chr17:18086866-18113267	CO	HD	OK	23.0332	25.4897	0.146197	0.370641	0.26785	0.754141	no
ALKBH6	ALKBH6	chr19:36500021-36505141	CO	HD	OK	8.41093	7.08555	-0.247385	-0.381924	0.24165	0.728141	no
ALKBH7	ALKBH7	chr19:6372443-6375261	CO	HD	OK	10.268	13.0972	0.351109	0.714439	0.0471	0.376499	no
ALKBH8	ALKBH8	chr11:107373452-107436461	CO	HD	OK	2.37461	2.01912	-0.233963	-0.406463	0.22245	0.712081	no
ALLC	ALLC	chr2:3705785-3750260	CO	HD	NOTEST	0	0	0	0	1	1	no
ALMS1	ALMS1	chr2:73612885-73837046	CO	HD	OK	2.41701	1.87539	-0.366033	-0.79604	0.01635	0.226159	no
ALMS1P	ALMS1P	chr2:73872045-73912694	CO	HD	NOTEST	0.229542	0.199625	-0.201465	0	1	1	no
ALOX12	ALOX12	chr17:6888441-6915653	CO	HD	OK	11.1025	7.12797	-0.639319	-1.2183	0.00025	0.0174519	yes
ALOX12B	ALOX12B	chr17:7975953-7991021	CO	HD	NOTEST	0.0812048	0.106583	0.392336	0	1	1	no
ALOX12P2	ALOX12P2	chr17:6756894-6803668	CO	HD	NOTEST	0.152159	0.110319	-0.463896	0	1	1	no
ALOX15	ALOX15	chr17:4534213-4544960	CO	HD	OK	10.391	7.27393	-0.514522	-1.00576	0.00375	0.0989349	no
ALOX15B	ALOX15B	chr17:7942357-7952451	CO	HD	NOTEST	0.429342	0.366176	-0.229589	0	1	1	no
ALOX15P1	ALOX15P1	chr17:6561037-6564701	CO	HD	OK	2.32021	1.82614	-0.345462	-0.349328	0.3666	0.833209	no
ALOX5	ALOX5	chr10:45869623-45941567	CO	HD	OK	148.658	188.756	0.344526	0.806348	0.01505	0.217133	no
ALOX5AP	ALOX5AP	chr13:31287614-31338565	CO	HD	OK	321.305	352.489	0.133636	0.323563	0.3278	0.801546	no
ALOXE3	ALOXE3	chr17:7999217-8022234	CO	HD	NOTEST	0.00792733	0.00922175	0.218205	0	1	1	no
ALPI	ALPI	chr2:233320832-233324742	CO	HD	NOTEST	0	0	0	0	1	1	no
ALPK1	ALPK1	chr4:113218498-113363764	CO	HD	OK	12.4107	16.0486	0.370862	0.893983	0.00845	0.161239	no
ALPK2	ALPK2	chr18:56148481-56296189	CO	HD	NOTEST	0.0983192	0.114794	0.223508	0	1	1	no
ALPK3	ALPK3	chr15:85359910-85416713	CO	HD	NOTEST	0.136466	0.127136	-0.102168	0	1	1	no
ALPL	ALPL	chr1:21835857-21904905	CO	HD	OK	87.9162	139.689	0.668023	1.48032	5e-05	0.00510864	yes
ALPP	ALPP	chr2:233243347-233247599	CO	HD	NOTEST	0	0.00354953	inf	0	1	1	no
ALPPL2	ALPPL2	chr2:233271551-233275424	CO	HD	NOTEST	0.0046811	0	-inf	0	1	1	no
ALS2	ALS2	chr2:202564985-202645895	CO	HD	OK	2.74185	2.26585	-0.275099	-0.47154	0.1521	0.625944	no
ALS2CL	ALS2CL	chr3:46710484-46735194	CO	HD	OK	3.1124	2.56357	-0.279874	-0.461815	0.1536	0.628362	no
ALS2CR11	ALS2CR11	chr2:202352143-202483905	CO	HD	NOTEST	0.00958165	0.0107453	0.165357	0	1	1	no
ALS2CR12	ALS2CR12	chr2:202153146-202222101	CO	HD	OK	1.4965	1.53405	0.0357487	0.0425038	0.89555	0.988059	no
ALS2CR8	ALS2CR8	chr2:203776977-203851060	CO	HD	OK	1.89315	1.21269	-0.642583	-1.01705	0.0021	0.0694173	no
ALX1	ALX1	chr12:85674035-85695561	CO	HD	NOTEST	0	0	0	0	1	1	no
ALX3	ALX3	chr1:110602996-110613322	CO	HD	NOTEST	0.522536	0.588263	0.170933	0	1	1	no
ALX4	ALX4	chr11:44282277-44331716	CO	HD	NOTEST	0.0237331	0.0118296	-1.0045	0	1	1	no
ALYREF	ALYREF	chr17:79845710-79849462	CO	HD	OK	18.2908	21.8478	0.256373	0.585364	0.11065	0.557934	no
AMACR	AMACR	chr5:33987090-34124633	CO	HD	OK	2.54459	2.53354	-0.0062797	-0.00908903	0.9787	0.997477	no
AMBN	AMBN	chr4:71457974-71473004	CO	HD	NOTEST	0	0	0	0	1	1	no
AMBP	AMBP	chr9:116822407-116840752	CO	HD	NOTEST	0	0.0201743	inf	0	1	1	no
AMBRA1	AMBRA1	chr11:46417961-46615619	CO	HD	OK	7.03255	7.30785	0.0553989	0.126345	0.7005	0.961705	no
AMD1	AMD1	chr6:111195986-111216913	CO	HD	OK	30.9678	32.1877	0.0557399	0.137004	0.67715	0.955287	no
AMDHD1	AMDHD1	chr12:96337070-96362370	CO	HD	NOTEST	0.521427	0.42573	-0.292525	0	1	1	no
AMDHD2	AMDHD2	chr16:2570362-2581409	CO	HD	OK	6.96831	8.85371	0.345474	0.561932	0.1128	0.561204	no
AMELX	AMELX	chrX:11155662-11683821	CO	HD	NOTEST	0	0	0	0	1	1	no
AMELY	AMELY	chrY:6733958-6742068	CO	HD	NOTEST	0	0	0	0	1	1	no
AMER1	AMER1	chrX:63404996-63425624	CO	HD	NOTEST	1.13959	1.11656	-0.029454	0	1	1	no
AMER2	AMER2	chr13:25742671-25745857	CO	HD	NOTEST	0	0	0	0	1	1	no
AMER3	AMER3	chr2:131513076-131525707	CO	HD	NOTEST	0.00149313	0	-inf	0	1	1	no
AMFR	AMFR	chr16:56395363-56459450	CO	HD	OK	17.3147	17.4997	0.0153364	0.0381827	0.9116	0.990954	no
AMH	AMH	chr19:2249112-2252072	CO	HD	NOTEST	0.0771012	0.170008	1.14078	0	1	1	no
AMHR2	AMHR2	chr12:53817638-53825318	CO	HD	NOTEST	0.0248384	0.0160587	-0.629214	0	1	1	no
AMICA1	AMICA1	chr11:118064441-118095809	CO	HD	OK	310.745	382.177	0.29851	0.67715	0.0382	0.341998	no
AMIGO1	AMIGO1	chr1:110049445-110052336	CO	HD	OK	3.6575	3.57646	-0.0323267	-0.0562936	0.8704	0.984246	no
AMIGO2	AMIGO2	chr12:47469489-47473734	CO	HD	OK	4.15215	3.30595	-0.328794	-0.587342	0.0746	0.466312	no
AMIGO3	AMIGO3	chr3:49726949-49761384	CO	HD	OK	1.72075	1.83396	0.0919209	0.0679926	0.84755	0.982625	no
AMMECR1	AMMECR1	chrX:109437413-109699562	CO	HD	OK	2.61689	1.98838	-0.396258	-0.730303	0.027	0.289278	no
AMMECR1L	AMMECR1L	chr2:128619206-128643514	CO	HD	OK	5.56164	5.45236	-0.0286292	-0.061809	0.85365	0.982625	no
AMN	AMN	chr14:103388992-103397179	CO	HD	NOTEST	0.360414	0.176947	-1.02634	0	1	1	no
AMN1	AMN1	chr12:31824070-31882108	CO	HD	OK	4.64504	4.94063	0.0890044	0.153066	0.6432	0.948847	no
AMOT	AMOT	chrX:112018104-112084043	CO	HD	NOTEST	0.765576	0.585792	-0.386159	0	1	1	no
AMOTL1	AMOTL1	chr11:94501507-94609918	CO	HD	NOTEST	0.281458	0.27568	-0.0299275	0	1	1	no
AMOTL2	AMOTL2	chr3:134074189-134093406	CO	HD	NOTEST	0.00198155	0.0186292	3.23286	0	1	1	no
AMPD1	AMPD1	chr1:115215719-115238239	CO	HD	NOTEST	0	0.024499	inf	0	1	1	no
AMPD2	AMPD2	chr1:110162434-110174677	CO	HD	OK	72.9248	90.8863	0.317653	0.746479	0.0231	0.271286	no
AMPD3	AMPD3	chr11:10471867-10529126	CO	HD	OK	12.7367	13.0681	0.0370616	0.0878775	0.78705	0.974941	no
AMPH	AMPH	chr7:38423296-38671167	CO	HD	NOTEST	0.320889	0.278417	-0.204828	0	1	1	no
AMT	AMT	chr3:49454210-49466757	CO	HD	OK	5.17892	5.12798	-0.01426	-0.0187618	0.9547	0.994319	no
AMTN	AMTN	chr4:71384297-71398459	CO	HD	NOTEST	0	0	0	0	1	1	no
AMY1A	AMY1A,AMY1B,AMY1C	chr1:104292278-104301311	CO	HD	NOTEST	0.867825	0.940751	0.116409	0	1	1	no
AMY1B	AMY1B	chr1:104292278-104301311	CO	HD	LOWDATA	0.000584363	0.000587467	0.00764135	0	1	1	no
AMY1C	AMY1C	chr1:104292278-104301311	CO	HD	LOWDATA	3.85092e-05	3.75782e-05	-0.0353064	0	1	1	no
AMY2A	AMY2A	chr1:104159998-104168400	CO	HD	NOTEST	1.35105	1.50446	0.15516	0	1	1	no
AMY2B	AMY2B	chr1:104068577-104122149	CO	HD	OK	7.26228	7.37546	0.0223103	0.0298569	0.927	0.991541	no
AMZ1	AMZ1	chr7:2719162-2755069	CO	HD	NOTEST	0.158627	0.150502	-0.0758542	0	1	1	no
AMZ2	AMZ2	chr17:66244144-66253305	CO	HD	OK	23.2713	22.9831	-0.0179804	-0.0392495	0.90595	0.989117	no
AMZ2P1	AMZ2P1	chr17:62962667-62971703	CO	HD	OK	2.12656	2.1734	0.0314322	0.0516391	0.88165	0.985256	no
ANAPC1	ANAPC1	chr2:112525213-112641741	CO	HD	OK	4.66107	4.07262	-0.194702	-0.446698	0.1732	0.658871	no
ANAPC10	ANAPC10	chr4:145915726-146050676	CO	HD	OK	1.96551	1.8229	-0.108672	-0.0793904	0.7932	0.976199	no
ANAPC11	ANAPC11	chr17:79849598-79858363	CO	HD	OK	23.0835	25.6222	0.15053	0.299993	0.34965	0.821944	no
ANAPC13	ANAPC13	chr3:134196545-134293855	CO	HD	OK	26.8475	26.8061	-0.00222706	-0.0031901	0.99275	0.999391	no
ANAPC15	ANAPC15	chr11:71709957-71823822	CO	HD	OK	21.6189	23.632	0.128448	0.0623485	0.85095	0.982625	no
ANAPC16	ANAPC16	chr10:73855789-73995618	CO	HD	OK	25.2489	23.1177	-0.127224	-0.285881	0.385	0.841397	no
ANAPC1P1	ANAPC1P1	chr2:87042459-87122165	CO	HD	OK	2.03916	1.2475	-0.708944	-0.291702	0.28895	0.770465	no
ANAPC2	ANAPC2	chr9:140069235-140084822	CO	HD	OK	9.87549	10.5231	0.0916406	0.153084	0.66395	0.952171	no
ANAPC4	ANAPC4	chr4:25378847-25420120	CO	HD	OK	9.12467	7.31424	-0.319065	-0.695183	0.03925	0.346801	no
ANAPC5	ANAPC5	chr12:121746047-121792012	CO	HD	OK	34.4159	32.9662	-0.0620853	-0.152246	0.6401	0.947972	no
ANAPC7	ANAPC7	chr12:110810704-110841535	CO	HD	OK	10.923	10.3062	-0.083848	-0.182468	0.57715	0.930047	no
ANG	ANG	chr14:21152335-21168758	CO	HD	OK	2.85111	3.57962	0.328284	0.296477	0.4248	0.864953	no
ANGEL1	ANGEL1	chr14:77253585-77279283	CO	HD	OK	4.71173	4.01628	-0.230398	-0.475976	0.156	0.629998	no
ANGEL2	ANGEL2	chr1:213165523-213189168	CO	HD	OK	4.96964	4.28582	-0.213569	-0.457449	0.1677	0.652173	no
ANGPT1	ANGPT1	chr8:108261709-108510254	CO	HD	NOTEST	0.95029	0.948451	-0.00279471	0	1	1	no
ANGPT2	ANGPT2	chr8:6264112-6501140	CO	HD	NOTEST	0.116605	0.0806424	-0.532022	0	1	1	no
ANGPT4	ANGPT4	chr20:853296-896960	CO	HD	NOTEST	0.0625927	0.0536085	-0.223533	0	1	1	no
ANGPTL1	ANGPTL1	chr1:178694299-178889237	CO	HD	NOTEST	0.234281	0.152273	-0.621576	0	1	1	no
ANGPTL2	ANGPTL2	chr9:129677052-129985445	CO	HD	NOTEST	0.0414499	0.0255385	-0.698697	0	1	1	no
ANGPTL3	ANGPTL3	chr1:62920396-63154039	CO	HD	NOTEST	0	0	0	0	1	1	no
ANGPTL4	ANGPTL4	chr19:8429010-8439257	CO	HD	NOTEST	0.0500479	0.0867418	0.793417	0	1	1	no
ANGPTL5	ANGPTL5	chr11:101761404-101871793	CO	HD	NOTEST	0	0.0225673	inf	0	1	1	no
ANGPTL6	ANGPTL6	chr19:10196805-10213425	CO	HD	NOTEST	0.572022	0.542975	-0.0751843	0	1	1	no
ANGPTL7	ANGPTL7	chr1:11166587-11322608	CO	HD	NOTEST	0.0592733	0.103599	0.805552	0	1	1	no
ANHX	ANHX	chr12:133794897-133812422	CO	HD	NOTEST	0	0	0	0	1	1	no
ANK1	ANK1	chr8:41510743-41754280	CO	HD	OK	2.3112	1.73894	-0.410434	-0.643452	0.0372	0.338809	no
ANK2	ANK2	chr4:113739238-114304896	CO	HD	NOTEST	0.00525055	0.0104081	0.98717	0	1	1	no
ANK3	ANK3	chr10:61786055-62493284	CO	HD	NOTEST	1.323	1.12862	-0.229254	0	1	1	no
ANKAR	ANKAR	chr2:190540710-190611376	CO	HD	NOTEST	0.595603	0.485265	-0.295576	0	1	1	no
ANKDD1A	ANKDD1A	chr15:65204100-65251041	CO	HD	OK	1.24333	1.67091	0.426424	0.597201	0.077	0.473674	no
ANKDD1B	ANKDD1B	chr5:74916139-74966865	CO	HD	NOTEST	0.0608656	0.0799315	0.393137	0	1	1	no
ANKEF1	ANKEF1	chr20:10004459-10288066	CO	HD	NOTEST	0.965833	0.869471	-0.151635	0	1	1	no
ANKFN1	ANKFN1	chr17:54230835-54560007	CO	HD	NOTEST	0	0	0	0	1	1	no
ANKFY1	ANKFY1	chr17:4066664-4167274	CO	HD	OK	12.0522	12.4771	0.0499867	0.123315	0.7018	0.961967	no
ANKH	ANKH	chr5:14704908-14871887	CO	HD	OK	7.00264	5.71324	-0.293589	-0.632009	0.0551	0.409569	no
ANKHD1	ANKHD1	chr5:139781398-139929163	CO	HD	OK	18.6799	17.2955	-0.111094	-0.164321	0.62325	0.945242	no
ANKHD1-EIF4EBP3	ANKHD1-EIF4EBP3	chr5:139781398-139929163	CO	HD	OK	14.3139	15.0834	0.0755435	0.110297	0.7359	0.965987	no
ANKIB1	ANKIB1	chr7:91875547-92030698	CO	HD	OK	6.29586	6.06657	-0.0535239	-0.124959	0.71065	0.964001	no
ANKK1	ANKK1	chr11:113258512-113271140	CO	HD	NOTEST	0.232304	0.335374	0.529758	0	1	1	no
ANKLE1	ANKLE1	chr19:17392453-17398454	CO	HD	NOTEST	0.862779	0.843964	-0.0318091	0	1	1	no
ANKLE2	ANKLE2	chr12:133302253-133338451	CO	HD	OK	10.8963	10.9193	0.00303833	0.00740084	0.98175	0.998271	no
ANKMY1	ANKMY1	chr2:241418838-241497405	CO	HD	OK	3.85081	3.60141	-0.0965982	-0.16482	0.61925	0.94472	no
ANKMY2	ANKMY2	chr7:16639400-16685442	CO	HD	OK	4.91691	4.10033	-0.26201	-0.492204	0.1547	0.628994	no
ANKRA2	ANKRA2	chr5:72848024-72861511	CO	HD	OK	7.15398	6.74456	-0.0850214	-0.173221	0.61545	0.942189	no
ANKRD1	ANKRD1	chr10:92671856-92681032	CO	HD	NOTEST	0.00520667	0	-inf	0	1	1	no
ANKRD10	ANKRD10	chr13:111530886-111567416	CO	HD	OK	13.8656	13.7238	-0.0148388	-0.0352389	0.91885	0.990979	no
ANKRD11	ANKRD11	chr16:89334028-89556969	CO	HD	OK	18.3362	18.7942	0.0355909	0.0689434	0.836	0.981872	no
ANKRD12	ANKRD12	chr18:9136750-9285983	CO	HD	OK	22.0065	19.7176	-0.15844	-0.386729	0.2376	0.726304	no
ANKRD13A	ANKRD13A	chr12:110437234-110477235	CO	HD	OK	49.9283	58.661	0.232544	0.593696	0.0791	0.479506	no
ANKRD13B	ANKRD13B	chr17:27920526-27948441	CO	HD	NOTEST	0.447596	0.393044	-0.187506	0	1	1	no
ANKRD13C	ANKRD13C	chr1:70724684-70820417	CO	HD	OK	2.38461	2.19656	-0.118512	-0.22558	0.5054	0.904589	no
ANKRD13D	ANKRD13D	chr11:67056761-67069955	CO	HD	OK	58.4393	70.563	0.271973	0.661808	0.04415	0.365123	no
ANKRD16	ANKRD16	chr10:5903688-5979558	CO	HD	NOTEST	1.12316	1.13376	0.0135611	0	1	1	no
ANKRD17	ANKRD17	chr4:73940501-74124502	CO	HD	OK	12.7304	12.2828	-0.0516422	-0.127905	0.69875	0.960642	no
ANKRD18A	ANKRD18A	chr9:38571360-38620360	CO	HD	NOTEST	0.363217	0.257485	-0.496343	0	1	1	no
ANKRD18B	ANKRD18B	chr9:33524410-33573001	CO	HD	NOTEST	0.0607386	0.0705419	0.215867	0	1	1	no
ANKRD18DP	ANKRD18DP	chr3:197784403-197807542	CO	HD	NOTEST	0.0864339	0.0686281	-0.332799	0	1	1	no
ANKRD19P	ANKRD19P	chr9:95571892-95600739	CO	HD	OK	11.1314	10.0129	-0.152772	-0.337616	0.3193	0.796938	no
ANKRD2	ANKRD2	chr10:99332255-99343641	CO	HD	NOTEST	0.0290157	0.0587006	1.01654	0	1	1	no
ANKRD20A1	ANKRD20A1,ANKRD20A3	chr9:67926760-67970293	CO	HD	NOTEST	0.0507546	0.0426468	-0.251102	0	1	1	no
ANKRD20A11P	ANKRD20A11P	chr21:15316095-15352765	CO	HD	NOTEST	0.499287	0.399079	-0.323194	0	1	1	no
ANKRD20A12P	ANKRD20A12P	chr1:142697420-142713605	CO	HD	NOTEST	0.0396603	0.00458369	-3.11311	0	1	1	no
ANKRD20A19P	ANKRD20A19P	chr13:24481422-24523454	CO	HD	NOTEST	0	0.00149367	inf	0	1	1	no
ANKRD20A2	ANKRD20A2,ANKRD20A3	chr9:43089971-43133544	CO	HD	NOTEST	0.0818637	0.0589226	-0.474403	0	1	1	no
ANKRD20A3	ANKRD20A3	chr9:67926760-67970293	CO	HD	NOTEST	0.00508064	2.35832e-05	-7.7511	0	1	1	no
ANKRD20A4	ANKRD20A4	chr9:69381980-69425109	CO	HD	NOTEST	0.0869224	0.068497	-0.343686	0	1	1	no
ANKRD20A5P	ANKRD20A5P	chr18:14179095-14227049	CO	HD	NOTEST	0.159934	0.147546	-0.116314	0	1	1	no
ANKRD20A8P	ANKRD20A8P	chr2:95421070-95522820	CO	HD	NOTEST	0.00950333	0.0113664	0.258265	0	1	1	no
ANKRD20A9P	ANKRD20A9P	chr13:19408542-19446109	CO	HD	NOTEST	0.0460739	0.0346374	-0.411622	0	1	1	no
ANKRD22	ANKRD22	chr10:90562486-90611732	CO	HD	OK	1.02515	3.21984	1.65116	2.06347	5e-05	0.00510864	yes
ANKRD23	ANKRD23	chr2:97503650-97509758	CO	HD	NOTEST	1.35874	1.24919	-0.121277	0	1	1	no
ANKRD24	ANKRD24	chr19:4183350-4224811	CO	HD	NOTEST	0.139301	0.127119	-0.132022	0	1	1	no
ANKRD26	ANKRD26	chr10:27293044-27389427	CO	HD	OK	1.481	1.16509	-0.346133	-0.582023	0.07665	0.472038	no
ANKRD26P1	ANKRD26P1	chr16:46503248-46603009	CO	HD	NOTEST	0.00294975	0.00431306	0.54812	0	1	1	no
ANKRD26P3	ANKRD26P3	chr13:19836939-19919113	CO	HD	NOTEST	0.00491427	0.00270181	-0.86305	0	1	1	no
ANKRD27	ANKRD27	chr19:33087906-33166102	CO	HD	OK	8.2499	7.82438	-0.0763993	-0.179156	0.58805	0.931729	no
ANKRD28	ANKRD28	chr3:15708743-15901053	CO	HD	OK	4.15381	3.74343	-0.150076	-0.320979	0.3319	0.806361	no
ANKRD29	ANKRD29	chr18:21179977-21242849	CO	HD	NOTEST	0.0141266	0.0339914	1.26676	0	1	1	no
ANKRD30A	ANKRD30A	chr10:37414784-37521495	CO	HD	NOTEST	0	0	0	0	1	1	no
ANKRD30B	ANKRD30B	chr18:14748238-14852737	CO	HD	NOTEST	0	0.00177192	inf	0	1	1	no
ANKRD30BL	ANKRD30BL	chr2:132905163-133015542	CO	HD	NOTEST	0.0976382	0.158538	0.699315	0	1	1	no
ANKRD30BP2	ANKRD30BP2	chr21:14410486-14490571	CO	HD	NOTEST	0.00587802	0.00213925	-1.45822	0	1	1	no
ANKRD30BP3	ANKRD30BP3	chr10:45650109-45681489	CO	HD	NOTEST	0	0.00668973	inf	0	1	1	no
ANKRD31	ANKRD31	chr5:74364121-74532703	CO	HD	NOTEST	0.0683752	0.0591648	-0.208734	0	1	1	no
ANKRD32	ANKRD32	chr5:93954390-94031573	CO	HD	OK	3.64785	3.41463	-0.0953171	-0.183846	0.5843	0.931562	no
ANKRD33	ANKRD33	chr12:52281792-52285505	CO	HD	NOTEST	0	0	0	0	1	1	no
ANKRD33B	ANKRD33B	chr5:10564434-10657928	CO	HD	OK	1.75199	1.61262	-0.119582	-0.235506	0.4667	0.885773	no
ANKRD34A	ANKRD34A	chr1:145470507-145475647	CO	HD	NOTEST	0.804082	0.559073	-0.524305	0	1	1	no
ANKRD34B	ANKRD34B	chr5:79852573-79866304	CO	HD	NOTEST	0.419607	0.454948	0.116662	0	1	1	no
ANKRD34C	ANKRD34C	chr15:79484048-79590581	CO	HD	NOTEST	0	0	0	0	1	1	no
ANKRD35	ANKRD35	chr1:145549208-145568526	CO	HD	NOTEST	0.122609	0.140839	0.199977	0	1	1	no
ANKRD36	ANKRD36	chr2:97779232-97930257	CO	HD	OK	3.58225	2.66233	-0.42818	-0.889507	0.00835	0.16097	no
ANKRD36B	ANKRD36B	chr2:98121260-98206428	CO	HD	OK	2.85241	2.09575	-0.444718	-0.869352	0.0094	0.170123	no
ANKRD36BP1	ANKRD36BP1	chr1:168214818-168216668	CO	HD	OK	7.17141	6.29288	-0.188537	-0.365641	0.29375	0.773669	no
ANKRD36BP2	ANKRD36BP2	chr2:89065418-89106109	CO	HD	OK	1.90372	1.72645	-0.141012	-0.181407	0.60285	0.938763	no
ANKRD37	ANKRD37	chr4:186317839-186347139	CO	HD	NOTEST	1.22926	1.07436	-0.194312	0	1	1	no
ANKRD39	ANKRD39	chr2:97513723-97523756	CO	HD	OK	3.91464	3.72179	-0.0728829	-0.102915	0.78145	0.974233	no
ANKRD40	ANKRD40	chr17:48770550-48785270	CO	HD	OK	8.91839	7.7962	-0.194012	-0.453757	0.17665	0.663799	no
ANKRD42	ANKRD42	chr11:82905290-82960013	CO	HD	NOTEST	0.954978	1.11275	0.220586	0	1	1	no
ANKRD44	ANKRD44	chr2:197851385-198175521	CO	HD	OK	38.694	36.5345	-0.0828507	-0.162168	0.61525	0.942189	no
ANKRD45	ANKRD45	chr1:173577474-173639001	CO	HD	NOTEST	0.00378149	0.00834162	1.14137	0	1	1	no
ANKRD46	ANKRD46	chr8:101521979-101572014	CO	HD	OK	2.54686	2.39016	-0.0916127	-0.135075	0.6751	0.955138	no
ANKRD49	ANKRD49	chr11:94227152-94232744	CO	HD	OK	15.3732	14.9819	-0.037204	-0.0871441	0.80475	0.976485	no
ANKRD50	ANKRD50	chr4:125585203-125633887	CO	HD	OK	1.61858	1.69178	0.0638125	0.117462	0.7176	0.965331	no
ANKRD52	ANKRD52	chr12:56623819-56652143	CO	HD	OK	7.14929	6.79309	-0.0737323	-0.176445	0.59215	0.933876	no
ANKRD53	ANKRD53	chr2:71205574-71212629	CO	HD	NOTEST	0.0659257	0.198816	1.59252	0	1	1	no
ANKRD54	ANKRD54	chr22:38226861-38240378	CO	HD	OK	3.97844	4.32626	0.120918	0.199461	0.54205	0.91619	no
ANKRD55	ANKRD55	chr5:55395506-55529186	CO	HD	OK	2.91276	2.68126	-0.119476	-0.193758	0.57075	0.92846	no
ANKRD6	ANKRD6	chr6:90142896-90348474	CO	HD	NOTEST	0.950427	0.947053	-0.00512928	0	1	1	no
ANKRD61	ANKRD61	chr7:6048881-6098860	CO	HD	NOTEST	0.542373	0.293655	-0.885161	0	1	1	no
ANKRD62P1-PARP4P3	ANKRD62P1-PARP4P3	chr22:17134598-17156430	CO	HD	NOTEST	0.0421285	0.0203245	-1.05158	0	1	1	no
ANKRD63	ANKRD63	chr15:40573644-40574787	CO	HD	NOTEST	0.0761735	0.00661963	-3.52447	0	1	1	no
ANKRD65	ANKRD65	chr1:1353799-1356824	CO	HD	NOTEST	0.082874	0.266798	1.68676	0	1	1	no
ANKRD66	ANKRD66	chr6:46714653-46726954	CO	HD	NOTEST	0	0	0	0	1	1	no
ANKRD7	ANKRD7	chr7:117864711-117882784	CO	HD	NOTEST	0.0073507	0.00602201	-0.287636	0	1	1	no
ANKRD9	ANKRD9	chr14:102973197-102976128	CO	HD	OK	2.24045	2.23182	-0.00556965	-0.00738672	0.9843	0.998527	no
ANKS1A	ANKS1A	chr6:34857037-35059190	CO	HD	OK	4.50063	5.18468	0.204129	0.464069	0.15885	0.634762	no
ANKS1B	ANKS1B	chr12:99039077-100378432	CO	HD	NOTEST	0.0489807	0.0678137	0.469363	0	1	1	no
ANKS3	ANKS3	chr16:4746510-4799397	CO	HD	OK	2.05441	1.87775	-0.129721	-0.177335	0.5994	0.936531	no
ANKS4B	ANKS4B	chr16:21245015-21263750	CO	HD	NOTEST	0.00325345	0	-inf	0	1	1	no
ANKS6	ANKS6	chr9:101494290-101558794	CO	HD	NOTEST	1.1143	0.948749	-0.232038	0	1	1	no
ANKUB1	ANKUB1	chr3:149478889-149510610	CO	HD	NOTEST	0.334883	0.310388	-0.109584	0	1	1	no
ANKZF1	ANKZF1	chr2:220094478-220101391	CO	HD	OK	19.1979	21.809	0.18398	0.435993	0.1829	0.672172	no
ANLN	ANLN	chr7:36363758-36493400	CO	HD	NOTEST	0.180484	0.172785	-0.0628898	0	1	1	no
ANO1	ANO1	chr11:69924407-70035652	CO	HD	NOTEST	0	0	0	0	1	1	no
ANO10	ANO10	chr3:43407817-43663560	CO	HD	OK	5.59124	7.30486	0.385687	0.737281	0.0244	0.279828	no
ANO2	ANO2	chr12:5671816-6055398	CO	HD	NOTEST	0.103211	0.0967827	-0.0927775	0	1	1	no
ANO3	ANO3	chr11:26353677-26684836	CO	HD	NOTEST	0	0	0	0	1	1	no
ANO4	ANO4	chr12:101188373-101522419	CO	HD	NOTEST	0	0	0	0	1	1	no
ANO5	ANO5	chr11:22214721-22304913	CO	HD	NOTEST	0.14753	0.145278	-0.022193	0	1	1	no
ANO6	ANO6	chr12:45566816-45834187	CO	HD	OK	15.4149	12.9888	-0.247052	-0.581017	0.07495	0.467201	no
ANO7	ANO7	chr2:242127923-242164791	CO	HD	NOTEST	0.0362056	0.0572016	0.659843	0	1	1	no
ANO8	ANO8	chr19:17420336-17445638	CO	HD	OK	2.66698	2.86728	0.104477	0.121466	0.7193	0.965363	no
ANO9	ANO9	chr11:417929-442011	CO	HD	OK	11.4287	10.1618	-0.169503	-0.384187	0.2529	0.741511	no
ANP32A	ANP32A	chr15:69070874-69113261	CO	HD	OK	72.2641	81.7463	0.177874	0.454979	0.18925	0.677598	no
ANP32A-IT1	ANP32A-IT1	chr15:69070874-69113261	CO	HD	OK	1.91	1.82137	-0.0685532	-0.0292993	0.9256	0.991406	no
ANP32AP1	ANP32AP1	chr15:35529526-35530264	CO	HD	OK	34.6245	37.8536	0.128637	0.326199	0.40465	0.855504	no
ANP32B	ANP32B	chr9:100745488-100778224	CO	HD	OK	78.9523	71.6464	-0.140087	-0.376035	0.2831	0.766874	no
ANP32C	ANP32C	chr4:164445449-165304407	CO	HD	OK	4.40522	5.03982	0.194158	0.0743881	0.8023	0.976249	no
ANP32D	ANP32D	chr12:48866447-48866843	CO	HD	NOTEST	0.663355	0.458246	-0.53366	0	1	1	no
ANP32E	ANP32E	chr1:150190716-150208504	CO	HD	OK	12.0771	10.5262	-0.198294	-0.448879	0.16985	0.655094	no
ANPEP	ANPEP	chr15:90328125-90358072	CO	HD	OK	112.465	162.772	0.533377	1.24127	0.00025	0.0174519	yes
ANTXR1	ANTXR1	chr2:69240275-69476459	CO	HD	NOTEST	0.0191949	0.00912388	-1.073	0	1	1	no
ANTXR2	ANTXR2	chr4:80822770-80994477	CO	HD	OK	16.3508	17.9385	0.133697	0.260574	0.42475	0.864953	no
ANXA1	ANXA1	chr9:75766780-75785307	CO	HD	OK	202.768	195.249	-0.0545154	-0.14424	0.6845	0.956095	no
ANXA10	ANXA10	chr4:169013687-169108893	CO	HD	NOTEST	0	0	0	0	1	1	no
ANXA11	ANXA11	chr10:81914879-81965328	CO	HD	OK	122.657	147.701	0.268051	0.643033	0.048	0.380446	no
ANXA13	ANXA13	chr8:124693033-124749647	CO	HD	NOTEST	0	0	0	0	1	1	no
ANXA2	ANXA2	chr15:60639349-60690185	CO	HD	OK	71.5593	63.6037	-0.170029	-0.413774	0.2036	0.691944	no
ANXA2P1	ANXA2P1	chr4:154074269-154260474	CO	HD	OK	1.41964	1.55058	0.127281	0.0799183	0.7906	0.975914	no
ANXA2P2	ANXA2P2	chr9:33624222-33625532	CO	HD	OK	41.8476	41.2183	-0.0218589	-0.0564197	0.87375	0.984807	no
ANXA2P3	ANXA2P3	chr10:66585284-66586634	CO	HD	NOTEST	1.02192	1.53417	0.586175	0	1	1	no
ANXA2R	ANXA2R	chr5:43039181-43040447	CO	HD	OK	16.0599	14.4288	-0.154516	-0.340773	0.34325	0.816691	no
ANXA3	ANXA3	chr4:79472741-79531605	CO	HD	OK	18.2598	30.9303	0.760351	1.7691	5e-05	0.00510864	yes
ANXA4	ANXA4	chr2:69969126-70053596	CO	HD	OK	10.5316	10.483	-0.00668137	-0.0148471	0.96625	0.995283	no
ANXA5	ANXA5	chr4:122589151-122618147	CO	HD	OK	105.092	105.789	0.00954497	0.0254651	0.93975	0.992086	no
ANXA6	ANXA6	chr5:150480266-150537443	CO	HD	OK	104.74	99.5234	-0.0736982	-0.17837	0.5868	0.931729	no
ANXA7	ANXA7	chr10:75135188-75173841	CO	HD	OK	37.0765	38.733	0.0630559	0.154238	0.6339	0.94676	no
ANXA8	ANXA8,ANXA8L1	chr10:48255203-48271368	CO	HD	NOTEST	0.13573	0.0677088	-1.00332	0	1	1	no
ANXA8L1	ANXA8L1	chr10:48255203-48271368	CO	HD	LOWDATA	0.000202371	0.0315896	7.28631	0	1	1	no
ANXA8L2	ANXA8L2	chr10:47746919-47763040	CO	HD	NOTEST	0.0617351	0.098585	0.675278	0	1	1	no
ANXA9	ANXA9	chr1:150954498-150968114	CO	HD	OK	3.73288	4.08142	0.12878	0.213967	0.5442	0.916906	no
AOAH	AOAH	chr7:36552548-36764154	CO	HD	OK	64.2505	79.2823	0.30329	0.786456	0.02165	0.262769	no
AOAH-IT1	AOAH-IT1	chr7:36552548-36764154	CO	HD	OK	1.02763	1.78628	0.797633	0.11274	0.75235	0.970465	no
AOC2	AOC2	chr17:40996608-41002724	CO	HD	OK	5.85331	6.69562	0.193965	0.36783	0.2641	0.751304	no
AOC3	AOC3	chr17:41003200-41010140	CO	HD	OK	2.34136	2.97294	0.344543	0.620277	0.0658	0.438888	no
AOC4	AOC4	chr17:41019161-41021234	CO	HD	NOTEST	0.250812	0.255963	0.029327	0	1	1	no
AOX1	AOX1	chr2:201450730-201536217	CO	HD	NOTEST	0.00512461	0.0195945	1.93493	0	1	1	no
AOX2P	AOX2P	chr2:201560445-201658941	CO	HD	NOTEST	0	0.00681203	inf	0	1	1	no
AP1AR	AP1AR	chr4:113152894-113191211	CO	HD	OK	3.5195	2.89922	-0.279708	-0.473195	0.1505	0.624665	no
AP1B1	AP1B1	chr22:29723668-29784572	CO	HD	OK	24.5654	26.4812	0.10834	0.266962	0.4145	0.860654	no
AP1B1P1	AP1B1P1	chr22:32517963-32529456	CO	HD	NOTEST	0	0.00998829	inf	0	1	1	no
AP1G1	AP1G1	chr16:71762904-71842976	CO	HD	OK	17.0554	16.7768	-0.0237626	-0.0591685	0.8563	0.982625	no
AP1G2	AP1G2	chr14:23980968-24048009	CO	HD	OK	38.821	41.3512	0.0910916	0.223247	0.5131	0.90653	no
AP1M1	AP1M1	chr19:16308664-16346156	CO	HD	OK	32.2328	36.2511	0.169499	0.41181	0.20995	0.697702	no
AP1M2	AP1M2	chr19:10683346-10697991	CO	HD	NOTEST	1.46401	1.00947	-0.536335	0	1	1	no
AP1S1	AP1S1	chr7:100797685-100804557	CO	HD	OK	6.92337	7.52541	0.120296	0.200981	0.53735	0.91424	no
AP1S2	AP1S2	chrX:15843928-15873137	CO	HD	OK	53.918	52.5784	-0.036297	-0.0887469	0.7882	0.974941	no
AP1S3	AP1S3	chr2:224620046-224702319	CO	HD	NOTEST	0.587473	0.595252	0.0189787	0	1	1	no
AP2A1	AP2A1	chr19:50270179-50316567	CO	HD	OK	29.6913	34.6717	0.223718	0.517937	0.11395	0.56269	no
AP2A2	AP2A2	chr11:925808-1012245	CO	HD	OK	11.2229	11.3459	0.0157228	0.0372613	0.90685	0.989427	no
AP2B1	AP2B1	chr17:33914281-34053436	CO	HD	OK	29.6816	27.6813	-0.100655	-0.251314	0.44725	0.876583	no
AP2M1	AP2M1	chr3:183892633-183901879	CO	HD	OK	92.3731	97.2959	0.0749076	0.184722	0.5693	0.927706	no
AP2S1	AP2S1	chr19:47341422-47354203	CO	HD	OK	55.8009	57.5414	0.0443102	0.101237	0.7596	0.971344	no
AP3B1	AP3B1	chr5:77298149-77590579	CO	HD	OK	13.5446	14.5122	0.0995472	0.237582	0.46955	0.887424	no
AP3B2	AP3B2	chr15:83211950-83378635	CO	HD	NOTEST	0.116118	0.139514	0.264814	0	1	1	no
AP3D1	AP3D1	chr19:2100986-2151556	CO	HD	OK	23.8525	25.8952	0.118545	0.293499	0.3678	0.833744	no
AP3M1	AP3M1	chr10:75880014-75910826	CO	HD	OK	11.9999	10.8484	-0.145535	-0.346167	0.28925	0.770849	no
AP3M2	AP3M2	chr8:42010463-42028701	CO	HD	OK	4.76338	3.5507	-0.423882	-0.807897	0.01425	0.211009	no
AP3S1	AP3S1	chr5:115177618-115249778	CO	HD	OK	16.765	15.9297	-0.0737284	-0.166891	0.6403	0.947972	no
AP3S2	AP3S2	chr15:90373830-90456222	CO	HD	OK	5.92429	6.93953	0.228195	0.268073	0.42325	0.864953	no
AP4B1	AP4B1	chr1:114356432-114447741	CO	HD	OK	9.10376	8.46363	-0.105186	-0.12854	0.6866	0.956576	no
AP4B1-AS1	AP4B1-AS1	chr1:114356432-114447741	CO	HD	OK	1.45151	1.3177	-0.139531	-0.0575156	0.8567	0.982625	no
AP4E1	AP4E1	chr15:51200868-51298097	CO	HD	OK	2.02623	1.89691	-0.0951512	-0.179898	0.58515	0.931648	no
AP4M1	AP4M1	chr7:99690403-99723128	CO	HD	OK	3.19805	2.83576	-0.173461	-0.0991556	0.7796	0.974233	no
AP4S1	AP4S1	chr14:31363004-31565656	CO	HD	OK	2.33431	2.15667	-0.11419	-0.127806	0.6835	0.956095	no
AP5B1	AP5B1	chr11:65541368-65548062	CO	HD	OK	28.0572	40.2572	0.520875	1.2875	0.0001	0.0089912	yes
AP5M1	AP5M1	chr14:57669193-57756797	CO	HD	OK	10.1974	9.74522	-0.0654391	-0.113201	0.7328	0.965609	no
AP5S1	AP5S1	chr20:3801170-3805954	CO	HD	OK	4.982	5.32599	0.0963242	0.160954	0.6227	0.945242	no
AP5Z1	AP5Z1	chr7:4815261-4834026	CO	HD	OK	8.01836	9.74834	0.28185	0.653254	0.0459	0.37033	no
APAF1	APAF1	chr12:99039077-100378432	CO	HD	OK	18.5139	19.5645	0.0796304	0.193386	0.5564	0.921648	no
APBA1	APBA1	chr9:72042448-72287275	CO	HD	NOTEST	0.231341	0.203022	-0.188379	0	1	1	no
APBA2	APBA2	chr15:29213839-29410516	CO	HD	OK	8.30086	8.13793	-0.0285992	-0.0624524	0.84675	0.982625	no
APBA3	APBA3	chr19:3708334-3761673	CO	HD	OK	10.3212	10.8751	0.0754096	0.147485	0.6534	0.949559	no
APBB1	APBB1	chr11:6416354-6440644	CO	HD	OK	17.0387	14.7637	-0.206757	-0.435204	0.1723	0.658601	no
APBB1IP	APBB1IP	chr10:26727265-26856732	CO	HD	OK	108.465	129.681	0.257747	0.655571	0.0522	0.400188	no
APBB2	APBB2	chr4:40812043-41216635	CO	HD	NOTEST	0.13477	0.134438	-0.00356505	0	1	1	no
APBB3	APBB3	chr5:139937852-139944189	CO	HD	OK	11.4539	13.7366	0.262192	0.566993	0.08375	0.494622	no
APC	APC	chr5:112043201-112181936	CO	HD	OK	7.63145	7.62115	-0.00194679	-0.00472851	0.98815	0.999084	no
APC2	APC2	chr19:1450147-1479228	CO	HD	NOTEST	0.186147	0.198076	0.089612	0	1	1	no
APCDD1	APCDD1	chr18:10454624-10488698	CO	HD	NOTEST	0.48648	0.559358	0.201392	0	1	1	no
APCDD1L	APCDD1L	chr20:57034425-57089949	CO	HD	NOTEST	0.0392615	0.0281873	-0.478067	0	1	1	no
APCDD1L-AS1	APCDD1L-AS1	chr20:57090434-57194948	CO	HD	NOTEST	0	0.0112355	inf	0	1	1	no
APCS	APCS	chr1:159557615-159558661	CO	HD	NOTEST	0	0	0	0	1	1	no
APEH	APEH	chr3:49711434-49720934	CO	HD	OK	22.0682	22.7166	0.041774	0.104541	0.7584	0.971344	no
APEX1	APEX1	chr14:20923289-20925931	CO	HD	OK	49.2506	49.6299	0.0110669	0.0268827	0.93245	0.992002	no
APEX2	APEX2	chrX:55026755-55034306	CO	HD	OK	8.37669	8.0372	-0.0596856	-0.116749	0.7242	0.965398	no
APH1A	APH1A	chr1:150237798-150241609	CO	HD	OK	48.0814	57.0949	0.247883	0.61327	0.06075	0.427784	no
APH1B	APH1B	chr15:63569748-63601325	CO	HD	OK	6.6792	6.69171	0.00269856	0.00588723	0.986	0.998527	no
API5	API5	chr11:43333504-43366080	CO	HD	OK	11.7531	9.95966	-0.238879	-0.547401	0.09645	0.524179	no
APIP	APIP	chr11:34903842-35017675	CO	HD	OK	2.87686	2.85862	-0.00917755	-0.00754474	0.9814	0.998186	no
APITD1	APITD1,APITD1-CORT	chr1:10490158-10512060	CO	HD	NOTEST	0.750334	0.64002	-0.229415	0	1	1	no
APITD1-CORT	APITD1-CORT	chr1:10490158-10512060	CO	HD	NOTEST	0.0848812	0.147798	0.800114	0	1	1	no
APLF	APLF	chr2:68694690-68807294	CO	HD	NOTEST	0.799059	0.584396	-0.451354	0	1	1	no
APLN	APLN	chrX:128779235-128788933	CO	HD	NOTEST	0.0057108	0.0101229	0.825857	0	1	1	no
APLNR	APLNR	chr11:57001051-57004927	CO	HD	NOTEST	0	0.0037203	inf	0	1	1	no
APLP1	APLP1	chr19:36359400-36370699	CO	HD	NOTEST	0.00443915	0.0441615	3.31443	0	1	1	no
APLP2	APLP2	chr11:129939715-130014706	CO	HD	OK	137.04	158.074	0.205996	0.478469	0.1393	0.605846	no
APMAP	APMAP	chr20:24943579-24973425	CO	HD	OK	75.2511	93.1483	0.307818	0.802693	0.0204	0.255318	no
APOA1	APOA1	chr11:116706468-116708338	CO	HD	NOTEST	0.0502915	0.158989	1.66054	0	1	1	no
APOA1BP	APOA1BP	chr1:156561557-156564091	CO	HD	OK	18.5925	17.6348	-0.0762959	-0.173623	0.63565	0.947108	no
APOA2	APOA2	chr1:161192082-161193418	CO	HD	NOTEST	0.589901	0.380952	-0.630864	0	1	1	no
APOA4	APOA4	chr11:116691417-116694011	CO	HD	NOTEST	0	0	0	0	1	1	no
APOA5	APOA5	chr11:116660085-116663136	CO	HD	NOTEST	0	0	0	0	1	1	no
APOB	APOB	chr2:21224300-21266945	CO	HD	NOTEST	0	0	0	0	1	1	no
APOBEC1	APOBEC1	chr12:7801995-7818502	CO	HD	NOTEST	0	0	0	0	1	1	no
APOBEC2	APOBEC2	chr6:41020939-41032630	CO	HD	NOTEST	0.530654	0.466696	-0.185287	0	1	1	no
APOBEC3A	APOBEC3A	chr22:39353526-39388784	CO	HD	OK	67.0871	100.082	0.577079	1.28543	0.00035	0.0219757	yes
APOBEC3A_B	APOBEC3A_B	chr22:39353526-39388784	CO	HD	OK	16.1949	21.3925	0.401567	0.240978	0.4599	0.884107	no
APOBEC3B	APOBEC3B	chr22:39353526-39388784	CO	HD	OK	8.70794	10.2937	0.241356	0.146483	0.65735	0.949559	no
APOBEC3C	APOBEC3C	chr22:39410264-39414825	CO	HD	OK	61.0453	52.8928	-0.206811	-0.554176	0.1297	0.593767	no
APOBEC3D	APOBEC3D	chr22:39417117-39429256	CO	HD	OK	9.522	8.4836	-0.166588	-0.365258	0.28265	0.766394	no
APOBEC3F	APOBEC3F	chr22:39436672-39451975	CO	HD	OK	7.20139	8.12102	0.173386	0.207091	0.51705	0.907792	no
APOBEC3G	APOBEC3G	chr22:39473009-39483748	CO	HD	OK	34.7378	35.5462	0.0331892	0.0854657	0.8073	0.976485	no
APOBEC3H	APOBEC3H	chr22:39493228-39500072	CO	HD	OK	3.13237	2.75918	-0.183014	-0.200875	0.51255	0.90653	no
APOBEC4	APOBEC4	chr1:183605207-183897666	CO	HD	NOTEST	0.0142623	0.0217479	0.608671	0	1	1	no
APOBR	APOBR	chr16:28505969-28510291	CO	HD	OK	69.1046	88.6504	0.359346	0.852519	0.01155	0.191179	no
APOC1	APOC1	chr19:45417920-45422606	CO	HD	NOTEST	0.156795	0	-inf	0	1	1	no
APOC1P1	APOC1P1	chr19:45430059-45434643	CO	HD	NOTEST	0	0.0146388	inf	0	1	1	no
APOC2	APOC2	chr19:45445494-45452822	CO	HD	LOWDATA	0.0258958	0.0388938	0.586821	0	1	1	no
APOC3	APOC3	chr11:116700623-116703787	CO	HD	NOTEST	0	0	0	0	1	1	no
APOC4	APOC4	chr19:45445494-45452822	CO	HD	LOWDATA	0	0	0	0	1	1	no
APOC4-APOC2	APOC4-APOC2	chr19:45445494-45452822	CO	HD	NOTEST	0	1.57855e-07	inf	0	1	1	no
APOD	APOD	chr3:195295572-195311076	CO	HD	NOTEST	0.0180286	0.112256	2.63843	0	1	1	no
APOE	APOE	chr19:45409038-45412650	CO	HD	NOTEST	0.00912381	0.0676374	2.89011	0	1	1	no
APOF	APOF	chr12:56754354-56756583	CO	HD	NOTEST	0.0405887	0.0758618	0.902296	0	1	1	no
APOH	APOH	chr17:64208146-64225556	CO	HD	NOTEST	0	0	0	0	1	1	no
APOL1	APOL1	chr22:36649116-36663577	CO	HD	OK	19.8587	26.0831	0.393343	0.883696	0.00705	0.145385	no
APOL2	APOL2	chr22:36622254-36636000	CO	HD	OK	35.7395	50.5542	0.500311	1.16245	0.0006	0.0312194	yes
APOL3	APOL3	chr22:36536370-36562225	CO	HD	OK	38.2406	45.6757	0.256323	0.589137	0.07245	0.459777	no
APOL4	APOL4	chr22:36585175-36600879	CO	HD	NOTEST	0.204656	0.550043	1.42635	0	1	1	no
APOL5	APOL5	chr22:36113918-36125529	CO	HD	NOTEST	0	0	0	0	1	1	no
APOL6	APOL6	chr22:36044423-36064456	CO	HD	OK	17.8346	20.2336	0.182072	0.437684	0.18145	0.669946	no
APOLD1	APOLD1	chr12:12878850-12944399	CO	HD	NOTEST	0.260065	0.30998	0.2533	0	1	1	no
APOM	APOM	chr6_ssto_hap7:2937601-2956785	CO	HD	OK	1.55463	1.33269	-0.222227	-0.034948	0.9081	0.989884	no
APOO	APOO	chrX:23851464-23926057	CO	HD	OK	1.35979	1.48385	0.125963	0.113477	0.7225	0.965398	no
APOOL	APOOL	chrX:84258897-84363974	CO	HD	OK	1.82981	1.52042	-0.267228	-0.472913	0.1479	0.622986	no
APOPT1	APOPT1	chr14:104029298-104057236	CO	HD	OK	6.71172	7.20968	0.103253	0.1873	0.6099	0.940412	no
APP	APP	chr21:27252860-27543446	CO	HD	OK	32.5935	32.8426	0.0109859	0.0270964	0.93575	0.992086	no
APPBP2	APPBP2	chr17:58520519-58603580	CO	HD	OK	5.3186	4.77195	-0.156468	-0.357486	0.2756	0.759507	no
APPL1	APPL1	chr3:57261764-57326710	CO	HD	OK	6.29351	5.48714	-0.197812	-0.444113	0.1764	0.663799	no
APPL2	APPL2	chr12:105567074-105630008	CO	HD	OK	9.3441	9.00626	-0.0531276	-0.117236	0.719	0.965363	no
APRT	APRT	chr16:88875876-88878342	CO	HD	OK	69.2452	69.3913	0.00304104	0.00698947	0.9829	0.998509	no
APTX	APTX	chr9:32972603-33001639	CO	HD	OK	5.62181	5.80282	0.0457196	0.0807689	0.7925	0.976199	no
AQP1	AQP1	chr7:30951414-30965131	CO	HD	NOTEST	0.337216	0.304461	-0.147415	0	1	1	no
AQP10	AQP10	chr1:154293591-154297801	CO	HD	OK	3.67663	3.29749	-0.157017	-0.238031	0.49755	0.901165	no
AQP11	AQP11	chr11:77300679-77321401	CO	HD	NOTEST	0.441291	0.312672	-0.497079	0	1	1	no
AQP12A	AQP12A	chr2:241631261-241637900	CO	HD	NOTEST	0	0	0	0	1	1	no
AQP12B	AQP12B	chr2:241615834-241622317	CO	HD	NOTEST	0	0	0	0	1	1	no
AQP2	AQP2	chr12:50344523-50352664	CO	HD	NOTEST	0.00237499	0	-inf	0	1	1	no
AQP3	AQP3	chr9:33441151-33447631	CO	HD	OK	32.5866	30.4045	-0.0999935	-0.252393	0.4672	0.885773	no
AQP4	AQP4	chr18:24432007-24765302	CO	HD	NOTEST	0	0	0	0	1	1	no
AQP4-AS1	AQP4-AS1	chr18:24432007-24765302	CO	HD	NOTEST	0	0.0138143	inf	0	1	1	no
AQP5	AQP5	chr12:50355278-50359465	CO	HD	NOTEST	0	0	0	0	1	1	no
AQP6	AQP6	chr12:50366619-50370922	CO	HD	NOTEST	0	0.00278445	inf	0	1	1	no
AQP7	AQP7	chr9:33384947-33402517	CO	HD	NOTEST	0.104193	0	-inf	0	1	1	no
AQP7P1	AQP7P1	chr9:67270214-67289492	CO	HD	NOTEST	0	0.0104001	inf	0	1	1	no
AQP7P3	AQP7P3	chr9:42844369-42893137	CO	HD	NOTEST	0.0547762	0.0243029	-1.17242	0	1	1	no
AQP8	AQP8	chr16:25228284-25240253	CO	HD	NOTEST	0.00813694	0.0130615	0.682761	0	1	1	no
AQP9	AQP9	chr15:58430407-58478110	CO	HD	OK	208.161	293.411	0.495222	1.12089	0.00125	0.0507175	no
AQPEP	AQPEP	chr5:115298150-115363299	CO	HD	NOTEST	0.0120067	0.0132521	0.142378	0	1	1	no
AQR	AQR	chr15:35148551-35261995	CO	HD	OK	9.45712	9.04031	-0.0650278	-0.156053	0.63295	0.946478	no
AR	AR	chrX:66763873-66950461	CO	HD	NOTEST	0.0764453	0.0615758	-0.312065	0	1	1	no
ARAF	ARAF	chrX:47420498-47479256	CO	HD	OK	36.7165	39.9925	0.123303	0.204573	0.5512	0.919676	no
ARAP1	ARAP1	chr11:72396113-72463434	CO	HD	OK	96.4282	118.922	0.302483	0.683188	0.03705	0.337991	no
ARAP2	ARAP2	chr4:36067619-36245979	CO	HD	OK	8.28814	6.69564	-0.307826	-0.732451	0.026	0.284809	no
ARAP3	ARAP3	chr5:141032967-141061800	CO	HD	OK	20.6648	24.6638	0.255219	0.636428	0.0544	0.407161	no
ARC	ARC	chr8:143692404-143695833	CO	HD	NOTEST	0.0358341	0.0434194	0.277009	0	1	1	no
ARCN1	ARCN1	chr11:118443101-118473747	CO	HD	OK	31.9272	33.8906	0.0860969	0.213846	0.5137	0.90653	no
AREG	AREG	chr4:75310852-75320726	CO	HD	NOTEST	0.153111	0.223757	0.547353	0	1	1	no
ARF1	ARF1	chr1:228270360-228286913	CO	HD	OK	197.894	227.462	0.200899	0.478983	0.1382	0.60484	no
ARF3	ARF3	chr12:49329991-49351252	CO	HD	OK	57.2035	67.3802	0.236222	0.605776	0.07165	0.457282	no
ARF4	ARF4	chr3:57557089-57583215	CO	HD	OK	24.592	25.6328	0.0598042	0.149598	0.66475	0.952171	no
ARF5	ARF5	chr7:127228405-127231759	CO	HD	OK	107.68	130.581	0.278193	0.769815	0.0357	0.332421	no
ARF6	ARF6	chr14:50359735-50363772	CO	HD	OK	38.9515	38.3766	-0.0214511	-0.0553139	0.86825	0.98405	no
ARFGAP1	ARFGAP1	chr20:61904164-61921142	CO	HD	OK	15.3351	16.7858	0.130404	0.304217	0.35395	0.825437	no
ARFGAP2	ARFGAP2	chr11:46958250-47198676	CO	HD	OK	22.4245	24.3897	0.121196	0.27998	0.39515	0.850132	no
ARFGAP3	ARFGAP3	chr22:43192531-43253408	CO	HD	OK	14.1883	15.4111	0.119271	0.274852	0.39505	0.850132	no
ARFGEF1	ARFGEF1	chr8:68109883-68255912	CO	HD	OK	12.6686	12.1512	-0.0601536	-0.149781	0.6549	0.949559	no
ARFGEF2	ARFGEF2	chr20:47538274-47653230	CO	HD	OK	4.91002	4.60359	-0.0929712	-0.218131	0.5047	0.904528	no
ARFIP1	ARFIP1	chr4:153701111-153833063	CO	HD	OK	10.4677	12.0051	0.197709	0.441467	0.1757	0.663146	no
ARFIP2	ARFIP2	chr11:6495912-6505911	CO	HD	OK	5.24547	5.35594	0.0300658	0.042452	0.89995	0.988752	no
ARFRP1	ARFRP1	chr20:62289162-62367494	CO	HD	OK	8.62363	9.34823	0.116398	0.158226	0.6367	0.947547	no
ARG1	ARG1	chr6:131894343-131949379	CO	HD	OK	4.57517	8.05279	0.815664	0.617809	0.09185	0.515635	no
ARG2	ARG2	chr14:68086578-68141602	CO	HD	OK	4.49888	3.3694	-0.417076	-0.419375	0.2081	0.695875	no
ARGFX	ARGFX	chr3:121286777-121309469	CO	HD	NOTEST	0.00689269	0.00983845	0.513363	0	1	1	no
ARGFXP2	ARGFXP2	chr17:30469472-30552746	CO	HD	NOTEST	0.583426	0.679632	0.220203	0	1	1	no
ARGLU1	ARGLU1	chr13:107195661-107220514	CO	HD	OK	62.0902	61.4756	-0.0143508	-0.038282	0.9167	0.990979	no
ARHGAP1	ARHGAP1	chr11:46698624-46722215	CO	HD	OK	31.3376	34.0456	0.119574	0.307349	0.36315	0.832043	no
ARHGAP10	ARHGAP10	chr4:148653452-148993927	CO	HD	OK	2.17956	1.87694	-0.215651	-0.324535	0.32745	0.801335	no
ARHGAP11A	ARHGAP11A	chr15:32907690-32931868	CO	HD	NOTEST	0.755747	0.874945	0.211289	0	1	1	no
ARHGAP11B	ARHGAP11B	chr15:30918878-30931013	CO	HD	NOTEST	1.03045	0.827761	-0.315984	0	1	1	no
ARHGAP12	ARHGAP12	chr10:32094325-32217804	CO	HD	OK	3.88471	3.45629	-0.168582	-0.337164	0.29915	0.779307	no
ARHGAP15	ARHGAP15	chr2:143886898-144525921	CO	HD	OK	59.5677	61.8817	0.054982	0.14459	0.6776	0.955287	no
ARHGAP17	ARHGAP17	chr16:24930711-25026675	CO	HD	OK	18.292	19.0324	0.0572417	0.136926	0.6759	0.955138	no
ARHGAP18	ARHGAP18	chr6:129898239-130031370	CO	HD	OK	6.34038	4.71862	-0.426205	-0.889532	0.0076	0.151717	no
ARHGAP19	ARHGAP19	chr10:98757794-99052430	CO	HD	OK	6.45877	6.88563	0.0923282	0.204411	0.53765	0.91424	no
ARHGAP19-SLIT1	ARHGAP19-SLIT1	chr10:98757794-99052430	CO	HD	NOTEST	0.0389707	0.00910976	-2.09691	0	1	1	no
ARHGAP20	ARHGAP20	chr11:110447758-110583912	CO	HD	NOTEST	0.0511051	0.0240648	-1.08654	0	1	1	no
ARHGAP21	ARHGAP21	chr10:24872537-25012597	CO	HD	OK	3.77264	3.17027	-0.250968	-0.54121	0.1011	0.533206	no
ARHGAP22	ARHGAP22	chr10:49654067-49864310	CO	HD	NOTEST	0.531396	0.473276	-0.167104	0	1	1	no
ARHGAP23	ARHGAP23	chr17:36584719-36668628	CO	HD	NOTEST	0.0784238	0.0656196	-0.257165	0	1	1	no
ARHGAP24	ARHGAP24	chr4:86396283-86923823	CO	HD	OK	2.7846	3.61224	0.375422	0.715347	0.02725	0.291067	no
ARHGAP25	ARHGAP25	chr2:68961912-69053957	CO	HD	OK	123.9	144.822	0.225109	0.534397	0.10355	0.539795	no
ARHGAP26	ARHGAP26	chr5:142150291-142608572	CO	HD	OK	25.9256	31.6715	0.288805	0.702465	0.0335	0.322076	no
ARHGAP26-AS1	ARHGAP26-AS1	chr5:142150291-142608572	CO	HD	NOTEST	0.123247	0.346233	1.49019	0	1	1	no
ARHGAP27	ARHGAP27	chr17_ctg5_hap1:121842-125407	CO	HD	OK	4.71657	7.12543	0.595239	1.00427	0.00535	0.122712	no
ARHGAP28	ARHGAP28	chr18:6834431-6915712	CO	HD	NOTEST	0	0	0	0	1	1	no
ARHGAP29	ARHGAP29	chr1:94634462-94703307	CO	HD	NOTEST	0.10568	0.0690059	-0.614914	0	1	1	no
ARHGAP30	ARHGAP30	chr1:161016731-161039760	CO	HD	OK	132.368	154.61	0.22408	0.510104	0.11975	0.572955	no
ARHGAP31	ARHGAP31	chr3:119013219-119138323	CO	HD	OK	2.94395	3.0141	0.0339702	0.0734235	0.82035	0.978963	no
ARHGAP32	ARHGAP32	chr11:128834954-129062093	CO	HD	NOTEST	1.33633	0.953229	-0.487381	0	1	1	no
ARHGAP33	ARHGAP33	chr19:36266416-36279724	CO	HD	OK	2.34507	2.10124	-0.158389	-0.265442	0.417	0.862256	no
ARHGAP35	ARHGAP35	chr19:47421932-47508333	CO	HD	OK	5.9081	5.31381	-0.152947	-0.366646	0.2617	0.749362	no
ARHGAP36	ARHGAP36	chrX:130192215-130223857	CO	HD	NOTEST	0	0	0	0	1	1	no
ARHGAP39	ARHGAP39	chr8:145754562-145838888	CO	HD	NOTEST	0.0591398	0.0239117	-1.30641	0	1	1	no
ARHGAP4	ARHGAP4	chrX:153172829-153191714	CO	HD	OK	86.2498	100.852	0.225642	0.532232	0.1055	0.546419	no
ARHGAP40	ARHGAP40	chr20:37230576-37279295	CO	HD	NOTEST	0	0	0	0	1	1	no
ARHGAP42	ARHGAP42	chr11:100558406-100861656	CO	HD	NOTEST	0.100811	0.0879781	-0.196432	0	1	1	no
ARHGAP44	ARHGAP44	chr17:12692828-12921381	CO	HD	NOTEST	0.126086	0.0912385	-0.466695	0	1	1	no
ARHGAP5	ARHGAP5	chr14:32546494-32628934	CO	HD	OK	2.66997	1.92883	-0.469097	-0.970182	0.00345	0.0938851	no
ARHGAP5-AS1	ARHGAP5-AS1	chr14:32544624-32545905	CO	HD	NOTEST	0.441785	0.36262	-0.284887	0	1	1	no
ARHGAP6	ARHGAP6	chrX:11155662-11683821	CO	HD	OK	2.48292	1.8269	-0.442638	-0.715578	0.0274	0.291067	no
ARHGAP8	ARHGAP8	chr22:45064426-45258664	CO	HD	NOTEST	0.215924	0.176221	-0.293139	0	1	1	no
ARHGAP9	ARHGAP9	chr12:57853917-57873633	CO	HD	OK	206.884	247.498	0.2586	0.592383	0.0721	0.45865	no
ARHGDIA	ARHGDIA	chr17:79825596-79829282	CO	HD	OK	130.757	145.352	0.152662	0.369328	0.26235	0.749362	no
ARHGDIB	ARHGDIB	chr12:15094949-15114562	CO	HD	OK	1357.84	1475.96	0.120342	0.266925	0.46115	0.88475	no
ARHGDIG	ARHGDIG	chr16:330605-333003	CO	HD	NOTEST	0.0117804	0.0385056	1.70868	0	1	1	no
ARHGEF1	ARHGEF1	chr19:42387266-42411604	CO	HD	OK	119.255	129.864	0.122951	0.285085	0.3855	0.841452	no
ARHGEF10	ARHGEF10	chr8:1772148-1906807	CO	HD	NOTEST	0.374952	0.510088	0.444039	0	1	1	no
ARHGEF10L	ARHGEF10L	chr1:17866329-18024370	CO	HD	OK	5.29161	6.57371	0.313	0.658772	0.0429	0.361163	no
ARHGEF11	ARHGEF11	chr1:156904631-157015162	CO	HD	OK	13.8578	16.1452	0.220408	0.542811	0.09725	0.524738	no
ARHGEF12	ARHGEF12	chr11:120207617-120360645	CO	HD	OK	3.87646	2.98681	-0.376132	-0.843177	0.0098	0.173726	no
ARHGEF15	ARHGEF15	chr17:8213555-8225834	CO	HD	NOTEST	0.00239496	0	-inf	0	1	1	no
ARHGEF16	ARHGEF16	chr1:3371146-3397677	CO	HD	NOTEST	0.00724652	0.0458049	2.66014	0	1	1	no
ARHGEF17	ARHGEF17	chr11:73019662-73080425	CO	HD	NOTEST	0.232109	0.219777	-0.078761	0	1	1	no
ARHGEF18	ARHGEF18	chr19:7459998-7537371	CO	HD	OK	27.4043	28.82	0.0726682	0.17756	0.5869	0.931729	no
ARHGEF19	ARHGEF19	chr1:16524598-16539104	CO	HD	OK	1.53024	1.4524	-0.0753149	-0.106958	0.7519	0.970348	no
ARHGEF2	ARHGEF2	chr1:155916629-155948336	CO	HD	OK	54.0223	64.3453	0.252281	0.617381	0.0598	0.425375	no
ARHGEF25	ARHGEF25	chr12:58003962-58011028	CO	HD	NOTEST	0.290754	0.240347	-0.27468	0	1	1	no
ARHGEF26	ARHGEF26	chr3:153742189-153975616	CO	HD	NOTEST	0.0970243	0.0616734	-0.653698	0	1	1	no
ARHGEF26-AS1	ARHGEF26-AS1	chr3:153742189-153975616	CO	HD	NOTEST	0.0125478	0.0185766	0.566056	0	1	1	no
ARHGEF28	ARHGEF28	chr5:72921982-73237818	CO	HD	NOTEST	0.0820674	0.064851	-0.339682	0	1	1	no
ARHGEF3	ARHGEF3	chr3:56761445-57113336	CO	HD	OK	31.231	27.1178	-0.203739	-0.509388	0.1304	0.594765	no
ARHGEF3-AS1	ARHGEF3-AS1	chr3:56761445-57113336	CO	HD	NOTEST	0	0	0	0	1	1	no
ARHGEF33	ARHGEF33	chr2:39146503-39202590	CO	HD	NOTEST	0.0334873	0.0191973	-0.80271	0	1	1	no
ARHGEF35	ARHGEF35	chr7:143883175-143892791	CO	HD	NOTEST	0.658551	0.705425	0.0991981	0	1	1	no
ARHGEF37	ARHGEF37	chr5:148961134-149014527	CO	HD	NOTEST	0.0560605	0.0354772	-0.660092	0	1	1	no
ARHGEF38	ARHGEF38	chr4:106473776-106602070	CO	HD	NOTEST	0.103591	0.0648321	-0.676122	0	1	1	no
ARHGEF38-IT1	ARHGEF38-IT1	chr4:106473776-106602070	CO	HD	NOTEST	0	0	0	0	1	1	no
ARHGEF39	ARHGEF39	chr9:35658286-35665278	CO	HD	NOTEST	0.623012	0.503435	-0.307455	0	1	1	no
ARHGEF4	ARHGEF4	chr2:131674223-131804836	CO	HD	NOTEST	0.332578	0.313481	-0.0853132	0	1	1	no
ARHGEF40	ARHGEF40	chr14:21538526-21558036	CO	HD	OK	14.8506	21.8193	0.555086	1.35745	5e-05	0.00510864	yes
ARHGEF5	ARHGEF5	chr7:144052488-144077725	CO	HD	NOTEST	0.934874	0.946263	0.0174692	0	1	1	no
ARHGEF6	ARHGEF6	chrX:135747711-135863503	CO	HD	OK	34.697	30.7613	-0.173693	-0.439606	0.1881	0.676714	no
ARHGEF7	ARHGEF7	chr13:111767623-111958081	CO	HD	OK	10.5341	10.0442	-0.0687114	-0.163227	0.6248	0.945242	no
ARHGEF9	ARHGEF9	chrX:62854847-63005426	CO	HD	OK	3.40372	2.74395	-0.31086	-0.608261	0.06275	0.429485	no
ARID1A	ARID1A	chr1:27022521-27108601	CO	HD	OK	34.768	35.9816	0.049501	0.119232	0.718	0.965331	no
ARID1B	ARID1B	chr6:157099063-157531913	CO	HD	OK	9.42312	9.32828	-0.0145942	-0.0356678	0.9135	0.990979	no
ARID2	ARID2	chr12:46123619-46301819	CO	HD	OK	7.04683	6.3789	-0.143667	-0.347926	0.2976	0.777843	no
ARID3A	ARID3A	chr19:926036-972803	CO	HD	OK	14.4797	18.534	0.356145	0.853422	0.01085	0.183926	no
ARID3B	ARID3B	chr15:74833547-74890472	CO	HD	OK	7.21841	8.48219	0.232757	0.536971	0.1062	0.548017	no
ARID3C	ARID3C	chr9:34621454-34628011	CO	HD	NOTEST	0	0.0180625	inf	0	1	1	no
ARID4A	ARID4A	chr14:58765221-58840451	CO	HD	OK	14.6384	13.9009	-0.0745837	-0.182107	0.58325	0.931316	no
ARID4B	ARID4B	chr1:235330209-235491532	CO	HD	OK	21.3045	20.7627	-0.0371602	-0.0918295	0.7829	0.974233	no
ARID5A	ARID5A	chr2:97202463-97218371	CO	HD	OK	27.3348	33.9725	0.31363	0.784367	0.02275	0.269712	no
ARID5B	ARID5B	chr10:63661012-63856707	CO	HD	OK	6.44422	5.22942	-0.301355	-0.691343	0.0346	0.326781	no
ARIH1	ARIH1	chr15:72766666-72878896	CO	HD	OK	16.0321	15.7362	-0.0268739	-0.0676657	0.83745	0.982371	no
ARIH2	ARIH2	chr3:48955220-49022971	CO	HD	OK	13.4651	13.1906	-0.0297184	-0.0701301	0.829	0.979754	no
ARIH2OS	ARIH2OS	chr3:48955220-49022971	CO	HD	NOTEST	1.09886	1.05586	-0.0575846	0	1	1	no
ARL1	ARL1	chr12:101786902-101801572	CO	HD	OK	5.56791	4.90529	-0.182798	-0.374868	0.2658	0.752806	no
ARL10	ARL10	chr5:175792501-175800503	CO	HD	NOTEST	0.974763	0.941647	-0.049866	0	1	1	no
ARL11	ARL11	chr13:50202434-50208008	CO	HD	OK	9.16745	11.8684	0.372529	0.880067	0.00775	0.153527	no
ARL13A	ARL13A	chrX:100224696-100245820	CO	HD	NOTEST	0.0644579	0.0451785	-0.512722	0	1	1	no
ARL13B	ARL13B	chr3:93698982-93774522	CO	HD	OK	1.62673	1.33249	-0.287849	-0.425657	0.1823	0.671981	no
ARL14	ARL14	chr3:160394947-160396235	CO	HD	NOTEST	0.00778756	0	-inf	0	1	1	no
ARL14EP	ARL14EP	chr11:30344648-30359165	CO	HD	OK	10.9407	10.1471	-0.108646	-0.234674	0.4949	0.899156	no
ARL14EPL	ARL14EPL	chr5:115387162-115394827	CO	HD	NOTEST	0	0	0	0	1	1	no
ARL15	ARL15	chr5:53180613-53606403	CO	HD	OK	3.38332	3.05045	-0.149418	-0.241047	0.4627	0.8851	no
ARL16	ARL16	chr17:79648223-79650954	CO	HD	OK	6.332	8.26023	0.38352	0.68267	0.0605	0.427379	no
ARL17A	ARL17A,ARL17B	chr17_ctg5_hap1:195720-458604	CO	HD	OK	6.39758	5.0191	-0.350098	-0.389823	0.2217	0.71191	no
ARL17B	ARL17B	chr17_ctg5_hap1:195720-458604	CO	HD	LOWDATA	1.38002	1.04286	-0.404146	0	1	1	no
ARL2	ARL2	chr11:64781584-64808044	CO	HD	OK	17.2073	17.2561	0.00408153	0.00658461	0.986	0.998527	no
ARL2-SNX15	ARL2-SNX15	chr11:64781584-64808044	CO	HD	NOTEST	0	0.0728764	inf	0	1	1	no
ARL2BP	ARL2BP	chr16:57279037-57287545	CO	HD	OK	20.7108	18.4965	-0.163132	-0.400254	0.24175	0.728141	no
ARL3	ARL3	chr10:104433483-104474190	CO	HD	OK	2.89612	3.1065	0.101168	0.188928	0.5763	0.929941	no
ARL4A	ARL4A	chr7:12726451-12730558	CO	HD	NOTEST	1.30583	1.2587	-0.0530359	0	1	1	no
ARL4C	ARL4C	chr2:235401685-235405693	CO	HD	OK	50.748	44.255	-0.19751	-0.505844	0.1295	0.593093	no
ARL4D	ARL4D	chr17:41476352-41478504	CO	HD	NOTEST	0.703443	0.755997	0.103948	0	1	1	no
ARL5A	ARL5A	chr2:152657479-152685009	CO	HD	OK	8.10628	6.70819	-0.273115	-0.566125	0.0857	0.498865	no
ARL5B	ARL5B	chr10:18948312-18966940	CO	HD	OK	2.36753	1.91911	-0.302942	-0.501166	0.1368	0.603877	no
ARL5C	ARL5C	chr17:37313146-37322414	CO	HD	NOTEST	0.0235897	0.0983512	2.05978	0	1	1	no
ARL6	ARL6	chr3:97483594-97517373	CO	HD	NOTEST	0.505181	0.298301	-0.760031	0	1	1	no
ARL6IP1	ARL6IP1	chr16:18802990-18812857	CO	HD	OK	32.4488	30.0386	-0.111345	-0.283805	0.40815	0.858649	no
ARL6IP4	ARL6IP4	chr12:123464879-123467460	CO	HD	OK	49.1505	51.6153	0.0705904	0.167181	0.6059	0.939626	no
ARL6IP5	ARL6IP5	chr3:69134089-69155239	CO	HD	OK	92.632	83.7258	-0.145839	-0.384488	0.26475	0.751869	no
ARL6IP6	ARL6IP6	chr2:153574406-153617767	CO	HD	OK	7.11764	6.88922	-0.0470584	-0.0860609	0.792	0.976199	no
ARL8A	ARL8A	chr1:202102531-202113871	CO	HD	OK	34.7483	42.0825	0.276276	0.663048	0.04405	0.364833	no
ARL8B	ARL8B	chr3:5163929-5222601	CO	HD	OK	17.2703	16.105	-0.10079	-0.247636	0.4695	0.887424	no
ARL9	ARL9	chr4:57371374-57390058	CO	HD	NOTEST	0.037569	0.0575571	0.61545	0	1	1	no
ARMC1	ARMC1	chr8:66514690-66546452	CO	HD	OK	5.73121	4.87627	-0.233062	-0.473253	0.16705	0.65032	no
ARMC10	ARMC10	chr7:102715327-102789569	CO	HD	OK	4.32727	4.74553	0.13311	0.139481	0.67145	0.953982	no
ARMC12	ARMC12	chr6:35704858-35716685	CO	HD	NOTEST	0.457572	0.389187	-0.233534	0	1	1	no
ARMC2	ARMC2	chr6:109169618-109295352	CO	HD	NOTEST	1.10528	0.865286	-0.353159	0	1	1	no
ARMC3	ARMC3	chr10:23216953-23326514	CO	HD	NOTEST	0.389315	0.294724	-0.401573	0	1	1	no
ARMC4	ARMC4	chr10:28101096-28287977	CO	HD	NOTEST	0.00262448	0.00953977	1.86192	0	1	1	no
ARMC5	ARMC5	chr16:31470316-31478488	CO	HD	OK	2.43479	2.69931	0.148791	0.251631	0.44415	0.876512	no
ARMC6	ARMC6	chr19:19144386-19168987	CO	HD	OK	7.21002	7.44622	0.0465061	0.0914462	0.7814	0.974233	no
ARMC7	ARMC7	chr17:73106081-73127890	CO	HD	OK	8.11749	9.45048	0.219355	0.376705	0.2829	0.766653	no
ARMC8	ARMC8	chr3:137906114-138048728	CO	HD	OK	9.85108	9.1961	-0.0992592	-0.230324	0.49025	0.897273	no
ARMC9	ARMC9	chr2:232063293-232238606	CO	HD	NOTEST	0.116748	0.0516928	-1.17536	0	1	1	no
ARMCX1	ARMCX1	chrX:100805513-100809675	CO	HD	NOTEST	0.580359	0.677565	0.223415	0	1	1	no
ARMCX2	ARMCX2	chrX:100910267-100914863	CO	HD	NOTEST	0.995837	0.885955	-0.168676	0	1	1	no
ARMCX3	ARMCX3	chrX:100878119-100882831	CO	HD	OK	6.63748	5.69439	-0.221093	-0.455249	0.16745	0.651426	no
ARMCX4	ARMCX4	chrX:100673250-100790975	CO	HD	NOTEST	0.711705	0.590382	-0.26963	0	1	1	no
ARMCX5	ARMCX5	chrX:101854095-101972661	CO	HD	OK	3.23159	2.90493	-0.153739	-0.166983	0.60475	0.939626	no
ARMCX5-GPRASP2	ARMCX5-GPRASP2,GPRASP2	chrX:101854095-101972661	CO	HD	NOTEST	0.324402	0.351483	0.115669	0	1	1	no
ARMCX6	ARMCX6	chrX:100870107-100872991	CO	HD	OK	8.18565	8.13602	-0.00877448	-0.0136541	0.96675	0.995283	no
ARMS2	ARMS2	chr10:124214178-124216868	CO	HD	NOTEST	0.0259674	0	-inf	0	1	1	no
ARNT	ARNT	chr1:150782180-150849244	CO	HD	OK	15.6205	15.6934	0.00672004	0.0163952	0.96055	0.99455	no
ARNT2	ARNT2	chr15:80696691-80890277	CO	HD	NOTEST	0.0166447	0.0243353	0.547993	0	1	1	no
ARNTL	ARNTL	chr11:13299324-13408812	CO	HD	OK	17.6913	19.0268	0.104997	0.248269	0.44815	0.876806	no
ARNTL2	ARNTL2	chr12:27485786-27578746	CO	HD	NOTEST	0.113909	0.105894	-0.105252	0	1	1	no
ARPC1A	ARPC1A	chr7:98923495-98963885	CO	HD	OK	18.7239	21.4881	0.198652	0.441893	0.1731	0.658871	no
ARPC1B	ARPC1B	chr7:98972297-99006305	CO	HD	OK	296.002	353.583	0.256443	0.562366	0.08595	0.499479	no
ARPC2	ARPC2	chr2:219081873-219119071	CO	HD	OK	443.017	497.287	0.166717	0.378924	0.2451	0.730878	no
ARPC3	ARPC3	chr12:110872705-110888158	CO	HD	OK	104.973	128.133	0.287629	0.817851	0.0318	0.316844	no
ARPC4	ARPC4	chr3:9821653-9878040	CO	HD	OK	182.695	213.734	0.226519	0.461329	0.19305	0.680933	no
ARPC4-TTLL3	ARPC4-TTLL3	chr3:9821653-9878040	CO	HD	OK	6.83564	8.44712	0.285603	0.181614	0.60955	0.940412	no
ARPC5	ARPC5	chr1:183595327-183605076	CO	HD	OK	162.984	174.825	0.101185	0.240839	0.4604	0.884107	no
ARPC5L	ARPC5L	chr9:127631483-127639696	CO	HD	OK	19.5253	18.5386	-0.0748161	-0.16963	0.6423	0.948669	no
ARPP19	ARPP19	chr15:52839431-52861213	CO	HD	OK	17.3351	15.4547	-0.16565	-0.413709	0.21245	0.700418	no
ARPP21	ARPP21	chr3:35680665-35835988	CO	HD	NOTEST	0.0523974	0.0530757	0.0185572	0	1	1	no
ARR3	ARR3	chrX:69488184-69501690	CO	HD	NOTEST	0.0929041	0.0566468	-0.713749	0	1	1	no
ARRB1	ARRB1	chr11:74971165-75062875	CO	HD	OK	23.8752	23.2754	-0.0367099	-0.0905651	0.7784	0.974076	no
ARRB2	ARRB2	chr17:4613788-4624795	CO	HD	OK	302.743	413.538	0.449929	1.01948	0.0019	0.0665237	no
ARRDC1	ARRDC1	chr9:140500095-140513308	CO	HD	OK	35.4772	43.9325	0.308397	0.738689	0.0365	0.334876	no
ARRDC2	ARRDC2	chr19:18111943-18124911	CO	HD	OK	26.3414	26.9089	0.0307476	0.0738915	0.82285	0.979055	no
ARRDC3	ARRDC3	chr5:90664540-90716532	CO	HD	OK	52.4271	50.2725	-0.0605419	-0.150101	0.6616	0.95129	no
ARRDC3-AS1	ARRDC3-AS1	chr5:90664540-90716532	CO	HD	NOTEST	0.587575	0.528345	-0.153292	0	1	1	no
ARRDC4	ARRDC4	chr15:98503932-98517068	CO	HD	OK	5.06479	6.47298	0.353928	0.753476	0.0252	0.282373	no
ARRDC5	ARRDC5	chr19:4890448-4902879	CO	HD	OK	2.3468	2.02387	-0.213581	-0.287093	0.41675	0.862215	no
ARSA	ARSA	chr22:51061181-51066601	CO	HD	OK	16.2511	19.7684	0.282656	0.681153	0.03685	0.336896	no
ARSB	ARSB	chr5:78073036-78282357	CO	HD	OK	4.06312	4.39694	0.113912	0.212668	0.51695	0.907792	no
ARSD	ARSD	chrX:2822010-2847416	CO	HD	OK	5.43695	5.40951	-0.0072992	-0.0160752	0.96015	0.99455	no
ARSE	ARSE	chrX:2852672-2882494	CO	HD	NOTEST	0	0.0151405	inf	0	1	1	no
ARSF	ARSF	chrX:2958274-3030770	CO	HD	NOTEST	0	0	0	0	1	1	no
ARSG	ARSG	chr17:66255322-66417000	CO	HD	OK	8.65611	9.29339	0.102486	0.148123	0.65035	0.949559	no
ARSH	ARSH	chrX:2924653-2951426	CO	HD	NOTEST	0	0	0	0	1	1	no
ARSI	ARSI	chr5:149675908-149682525	CO	HD	NOTEST	0	0.00511216	inf	0	1	1	no
ARSJ	ARSJ	chr4:114821439-114900878	CO	HD	NOTEST	0.0370045	0.0447718	0.274888	0	1	1	no
ARSK	ARSK	chr5:94890824-94940806	CO	HD	NOTEST	1.12054	0.819933	-0.450616	0	1	1	no
ART1	ART1	chr11:3666360-3685646	CO	HD	NOTEST	0.0538433	0.0161845	-1.73415	0	1	1	no
ART3	ART3	chr4:76932332-77033955	CO	HD	NOTEST	0	0	0	0	1	1	no
ART4	ART4	chr12:14982244-14996413	CO	HD	NOTEST	0.00726797	0	-inf	0	1	1	no
ART5	ART5	chr11:3659735-3663546	CO	HD	NOTEST	0.00805762	0.0053924	-0.579426	0	1	1	no
ARTN	ARTN	chr1:44398991-44402912	CO	HD	NOTEST	0.0394019	0.0214215	-0.879208	0	1	1	no
ARV1	ARV1	chr1:231114822-231136479	CO	HD	OK	5.40644	5.00267	-0.111979	-0.192897	0.59215	0.933876	no
ARVCF	ARVCF	chr22:19863039-20004309	CO	HD	NOTEST	0.758242	0.777572	0.0363173	0	1	1	no
ARX	ARX	chrX:25021812-25034065	CO	HD	NOTEST	0	0	0	0	1	1	no
AS3MT	AS3MT	chr10:104613966-104661655	CO	HD	NOTEST	0.0446406	0.112163	1.32917	0	1	1	no
ASAH1	ASAH1	chr8:17913924-17942507	CO	HD	OK	106.069	127.153	0.26156	0.628413	0.05645	0.414493	no
ASAH2	ASAH2	chr10:51946999-52008370	CO	HD	NOTEST	0.116808	0.0824678	-0.502231	0	1	1	no
ASAH2B	ASAH2B	chr10:52499687-52514569	CO	HD	NOTEST	0.206134	0.58885	1.51432	0	1	1	no
ASAP1	ASAP1	chr8:131064350-131455906	CO	HD	OK	23.4054	25.522	0.124904	0.310263	0.3573	0.828039	no
ASAP1-IT1	ASAP1-IT1	chr8:131064350-131455906	CO	HD	NOTEST	0.513347	0.447751	-0.197239	0	1	1	no
ASAP2	ASAP2	chr2:9346893-9545812	CO	HD	OK	1.56245	1.43652	-0.12123	-0.199502	0.5425	0.916311	no
ASAP3	ASAP3	chr1:23755055-23810750	CO	HD	NOTEST	0.237954	0.176328	-0.432421	0	1	1	no
ASB1	ASB1	chr2:239335625-239360891	CO	HD	OK	4.18213	3.83017	-0.126829	-0.282297	0.38905	0.844118	no
ASB10	ASB10	chr7:150872784-150884919	CO	HD	NOTEST	0	0	0	0	1	1	no
ASB11	ASB11	chrX:15299830-15333746	CO	HD	NOTEST	0	0.00372494	inf	0	1	1	no
ASB12	ASB12	chrX:63444071-63450511	CO	HD	NOTEST	0.106582	0.0420652	-1.34127	0	1	1	no
ASB13	ASB13	chr10:5680819-5708558	CO	HD	OK	3.99086	4.27999	0.100908	0.179244	0.5782	0.930047	no
ASB14	ASB14	chr3:57261764-57326710	CO	HD	NOTEST	0.565689	0.493895	-0.195806	0	1	1	no
ASB15	ASB15	chr7:123249111-123277932	CO	HD	NOTEST	0.00429675	0.00272844	-0.65517	0	1	1	no
ASB16	ASB16	chr17:42248073-42264085	CO	HD	NOTEST	1.50234	1.43449	-0.066678	0	1	1	no
ASB16-AS1	ASB16-AS1	chr17:42248073-42264085	CO	HD	OK	8.66573	8.48276	-0.0307873	-0.0470463	0.8866	0.986345	no
ASB17	ASB17	chr1:76384557-76398116	CO	HD	NOTEST	0	0	0	0	1	1	no
ASB18	ASB18	chr2:237103514-237172988	CO	HD	NOTEST	0	0	0	0	1	1	no
ASB2	ASB2	chr14:94400498-94443076	CO	HD	OK	1.39667	1.70582	0.288478	0.380962	0.2377	0.726304	no
ASB3	ASB3	chr2:53897116-54087170	CO	HD	OK	5.02976	4.34075	-0.212546	-0.215181	0.52455	0.911055	no
ASB4	ASB4	chr7:95115212-95169543	CO	HD	NOTEST	0	0	0	0	1	1	no
ASB5	ASB5	chr4:177134825-177190373	CO	HD	NOTEST	0	0.00335123	inf	0	1	1	no
ASB6	ASB6	chr9:132388434-132404448	CO	HD	OK	7.72941	7.51251	-0.0410641	-0.0863894	0.7932	0.976199	no
ASB7	ASB7	chr15:101142754-101191904	CO	HD	OK	5.07728	5.29477	0.0605114	0.118514	0.71355	0.965331	no
ASB8	ASB8	chr12:48541571-48551377	CO	HD	OK	20.0901	20.7583	0.0472044	0.117972	0.72785	0.965427	no
ASB9	ASB9	chrX:15262108-15288589	CO	HD	NOTEST	0.147067	0.158976	0.112339	0	1	1	no
ASB9P1	ASB9P1	chr15:93338713-93340338	CO	HD	NOTEST	0.472379	0.379782	-0.314773	0	1	1	no
ASCC1	ASCC1	chr10:73855789-73995618	CO	HD	OK	4.75029	5.19578	0.129323	0.121748	0.72205	0.965398	no
ASCC2	ASCC2	chr22:30184596-30234293	CO	HD	OK	22.4069	22.5068	0.00641181	0.0152854	0.96225	0.994915	no
ASCC3	ASCC3	chr6:100956607-101329224	CO	HD	OK	5.5417	4.63336	-0.258271	-0.567014	0.0827	0.491892	no
ASCL1	ASCL1	chr12:103351451-103354294	CO	HD	NOTEST	0	0	0	0	1	1	no
ASCL2	ASCL2	chr11:2289727-2292182	CO	HD	OK	4.31525	5.71988	0.406542	0.714576	0.04245	0.360344	no
ASCL3	ASCL3	chr11:8959118-8964580	CO	HD	NOTEST	0	0	0	0	1	1	no
ASCL4	ASCL4	chr12:108168161-108170421	CO	HD	NOTEST	0	0.00659459	inf	0	1	1	no
ASCL5	ASCL5	chr1:201083080-201084500	CO	HD	NOTEST	0.0633356	0.0315342	-1.0061	0	1	1	no
ASF1A	ASF1A	chr6:119134611-119256327	CO	HD	OK	8.90615	7.75467	-0.199737	-0.329949	0.33865	0.813118	no
ASF1B	ASF1B	chr19:14230320-14247440	CO	HD	OK	10.3812	12.8202	0.304439	0.654209	0.0635	0.430343	no
ASGR1	ASGR1	chr17:7076750-7082883	CO	HD	OK	6.05797	7.85667	0.375085	0.625464	0.05805	0.419387	no
ASGR2	ASGR2	chr17:7004640-7018130	CO	HD	OK	11.6957	16.4342	0.49072	0.937903	0.005	0.119564	no
ASH1L	ASH1L	chr1:155305051-155533735	CO	HD	OK	11.1959	10.1823	-0.136901	-0.334633	0.3096	0.787952	no
ASH1L-AS1	ASH1L-AS1	chr1:155305051-155533735	CO	HD	NOTEST	0.864325	0.982209	0.184455	0	1	1	no
ASH2L	ASH2L	chr8:37963010-37997598	CO	HD	OK	13.6565	14.6563	0.101927	0.23729	0.468	0.886542	no
ASIC1	ASIC1	chr12:50451419-50477405	CO	HD	NOTEST	0.176751	0.121141	-0.545028	0	1	1	no
ASIC2	ASIC2	chr17:31340105-32483825	CO	HD	NOTEST	0.00310805	0	-inf	0	1	1	no
ASIC3	ASIC3	chr7:150745378-150749843	CO	HD	NOTEST	0.909868	0.766599	-0.247184	0	1	1	no
ASIC4	ASIC4	chr2:220378891-220403494	CO	HD	NOTEST	0.00998309	0	-inf	0	1	1	no
ASIC5	ASIC5	chr4:156750880-156787425	CO	HD	NOTEST	0	0	0	0	1	1	no
ASIP	ASIP	chr20:32848170-32857148	CO	HD	NOTEST	0.0209596	0.0649493	1.6317	0	1	1	no
ASL	ASL	chr7:65540775-65558329	CO	HD	OK	7.13153	8.52117	0.256839	0.484806	0.1392	0.605846	no
ASMT	ASMT	chrY:1660485-1711974	CO	HD	NOTEST	0.0228262	0.103387	2.17929	0	1	1	no
ASMTL	ASMTL	chrY:1469423-1522655	CO	HD	OK	4.87449	4.94655	0.0211694	0.0341267	0.9196	0.990979	no
ASMTL-AS1	ASMTL-AS1	chrY:1469423-1522655	CO	HD	NOTEST	0.990166	0.836963	-0.242507	0	1	1	no
ASNA1	ASNA1	chr19:12848305-12859137	CO	HD	OK	34.0592	38.7058	0.184506	0.472845	0.1875	0.676714	no
ASNS	ASNS	chr7:97481428-97501854	CO	HD	OK	9.7485	6.73054	-0.534457	-0.995783	0.00225	0.0735109	no
ASNSD1	ASNSD1	chr2:190526124-190535557	CO	HD	OK	15.8486	15.5152	-0.0306773	-0.0736796	0.831	0.980125	no
ASPA	ASPA	chr17:3377403-3402700	CO	HD	NOTEST	0	0	0	0	1	1	no
ASPDH	ASPDH	chr19:51014856-51017947	CO	HD	NOTEST	0.165387	0.229237	0.470997	0	1	1	no
ASPG	ASPG	chr14:104552022-104579046	CO	HD	NOTEST	0.034596	0.0117804	-1.55422	0	1	1	no
ASPH	ASPH	chr8:62200524-62627199	CO	HD	OK	4.40798	5.68496	0.367033	0.728263	0.02395	0.276928	no
ASPHD1	ASPHD1	chr16:29912146-29917377	CO	HD	NOTEST	0.0685182	0.0283668	-1.27228	0	1	1	no
ASPHD2	ASPHD2	chr22:26825279-26840978	CO	HD	OK	2.68845	3.71927	0.468246	0.837352	0.01365	0.205647	no
ASPM	ASPM	chr1:197053256-197115824	CO	HD	NOTEST	0.12232	0.17354	0.504604	0	1	1	no
ASPN	ASPN	chr9:95059639-95432547	CO	HD	NOTEST	0.00444473	0	-inf	0	1	1	no
ASPRV1	ASPRV1	chr2:70187223-70314147	CO	HD	OK	4.90343	5.74942	0.229625	0.322357	0.3595	0.829556	no
ASPSCR1	ASPSCR1	chr17:79935425-79975282	CO	HD	OK	6.08589	5.70119	-0.0942054	-0.164198	0.61995	0.944762	no
ASRGL1	ASRGL1	chr11:62104773-62160887	CO	HD	OK	3.98696	4.07056	0.0299409	0.0505766	0.8787	0.985256	no
ASS1	ASS1	chr9:133320093-133376661	CO	HD	NOTEST	0	0.0393571	inf	0	1	1	no
ASTE1	ASTE1	chr3:130569368-130745646	CO	HD	OK	5.89373	5.52181	-0.0940387	-0.113374	0.72695	0.965427	no
ASTL	ASTL	chr2:96789588-96804175	CO	HD	NOTEST	0.0714078	0.168479	1.23842	0	1	1	no
ASTN1	ASTN1	chr1:176830202-177134024	CO	HD	NOTEST	0	0	0	0	1	1	no
ASTN2	ASTN2	chr9:119187503-120177317	CO	HD	NOTEST	0.585907	0.358162	-0.71006	0	1	1	no
ASUN	ASUN	chr12:27058111-27091254	CO	HD	OK	4.86502	4.45477	-0.127094	-0.250017	0.4593	0.884107	no
ASXL1	ASXL1	chr20:30946146-31027122	CO	HD	OK	11.6851	11.3613	-0.0405392	-0.088754	0.7839	0.974233	no
ASXL2	ASXL2	chr2:25962252-26101312	CO	HD	OK	10.7664	10.3168	-0.0615393	-0.148458	0.6533	0.949559	no
ASXL3	ASXL3	chr18:31158540-31327399	CO	HD	NOTEST	0.014177	0.00475432	-1.57624	0	1	1	no
ASZ1	ASZ1	chr7:117003275-117067577	CO	HD	NOTEST	0	0	0	0	1	1	no
ATAD1	ATAD1	chr10:89512874-89577917	CO	HD	OK	7.73739	6.38338	-0.277525	-0.598504	0.0755	0.469328	no
ATAD2	ATAD2	chr8:124332090-124408705	CO	HD	OK	2.82711	2.41029	-0.230117	-0.447555	0.1768	0.663799	no
ATAD2B	ATAD2B	chr2:23971533-24149936	CO	HD	OK	4.33377	4.19001	-0.0486683	-0.109499	0.7341	0.965737	no
ATAD3A	ATAD3A	chr1:1447522-1470067	CO	HD	OK	2.52695	2.91838	0.207773	0.308723	0.34475	0.817673	no
ATAD3B	ATAD3B	chr1:1407163-1431582	CO	HD	OK	3.3573	3.49094	0.0563136	0.0950111	0.7833	0.974233	no
ATAD3C	ATAD3C	chr1:1385068-1405538	CO	HD	NOTEST	0.481619	0.564954	0.230243	0	1	1	no
ATAD5	ATAD5	chr17:29159022-29222295	CO	HD	NOTEST	0.630977	0.569958	-0.146733	0	1	1	no
ATAT1	ATAT1	chr6_ssto_hap7:1926891-1946878	CO	HD	OK	2.49958	2.67737	0.0991308	0.137662	0.6724	0.953982	no
ATCAY	ATCAY	chr19:3880617-3928080	CO	HD	NOTEST	0	0.00485057	inf	0	1	1	no
ATE1	ATE1	chr10:123502624-123687546	CO	HD	OK	4.87351	4.10436	-0.247804	-0.421003	0.19485	0.681893	no
ATF1	ATF1	chr12:51157788-51214943	CO	HD	OK	8.84777	8.60661	-0.0398694	-0.0870202	0.79765	0.976199	no
ATF2	ATF2	chr2:175936977-176032934	CO	HD	OK	12.0869	10.8021	-0.162136	-0.313833	0.33535	0.809387	no
ATF3	ATF3	chr1:212738675-212794119	CO	HD	NOTEST	0.975534	1.15787	0.247207	0	1	1	no
ATF4	ATF4	chr22:39916568-39918691	CO	HD	OK	75.1344	78.6617	0.0661885	0.163409	0.6188	0.944674	no
ATF5	ATF5	chr19:50392912-50437193	CO	HD	OK	6.97857	9.52393	0.448626	0.436374	0.1888	0.677065	no
ATF6	ATF6	chr1:161736033-161933860	CO	HD	OK	11.3232	12.6632	0.161359	0.403134	0.2255	0.716538	no
ATF6B	ATF6B	chr6_mcf_hap5:3462872-3475845	CO	HD	OK	46.576	50.7867	0.124862	0.309008	0.34795	0.820251	no
ATF7	ATF7	chr12:53901639-54020199	CO	HD	OK	12.2689	11.0444	-0.151693	-0.221614	0.4861	0.896427	no
ATF7IP	ATF7IP	chr12:14518610-14651697	CO	HD	OK	23.8565	22.5659	-0.0802383	-0.201516	0.54465	0.916906	no
ATF7IP2	ATF7IP2	chr16:10479911-10577495	CO	HD	OK	2.45725	1.9876	-0.306017	-0.488968	0.1311	0.595644	no
ATG10	ATG10	chr5:81267843-81551216	CO	HD	OK	1.44275	1.68694	0.225584	0.283391	0.3834	0.840787	no
ATG12	ATG12	chr5:115163893-115177548	CO	HD	OK	9.21906	8.78389	-0.0697597	-0.160319	0.6219	0.945091	no
ATG13	ATG13	chr11:46638825-46697568	CO	HD	OK	17.0703	17.3558	0.0239295	0.0595106	0.85615	0.982625	no
ATG14	ATG14	chr14:55833108-55878576	CO	HD	OK	4.22145	3.80852	-0.14851	-0.309698	0.3482	0.820251	no
ATG16L1	ATG16L1	chr2:234160216-234204320	CO	HD	OK	9.44614	9.21303	-0.0360486	-0.0550422	0.86745	0.98405	no
ATG16L2	ATG16L2	chr11:72525450-72540680	CO	HD	OK	104.795	136.421	0.38049	0.951118	0.00525	0.121911	no
ATG2A	ATG2A	chr11:64662003-64684722	CO	HD	OK	14.4461	18.8509	0.383952	0.950945	0.0049	0.117673	no
ATG2B	ATG2B	chr14:96747594-96829678	CO	HD	OK	4.85604	4.28453	-0.180643	-0.426433	0.1944	0.681893	no
ATG3	ATG3	chr3:112251358-112280485	CO	HD	OK	69.6984	82.2741	0.239312	0.65099	0.06925	0.450666	no
ATG4A	ATG4A	chrX:107334898-107397901	CO	HD	OK	4.56767	4.32507	-0.0787336	-0.136216	0.6824	0.956095	no
ATG4B	ATG4B	chr2:242577026-242613271	CO	HD	OK	15.2727	17.1131	0.164139	0.382989	0.24175	0.728141	no
ATG4C	ATG4C	chr1:63249776-63330941	CO	HD	OK	3.3059	3.16892	-0.0610515	-0.100868	0.7574	0.971344	no
ATG4D	ATG4D	chr19:10654646-10676702	CO	HD	OK	11.148	11.4681	0.0408412	0.0506079	0.87975	0.985256	no
ATG5	ATG5	chr6:106632351-106773695	CO	HD	OK	6.91187	6.32844	-0.127227	-0.273429	0.41495	0.860654	no
ATG7	ATG7	chr3:11314009-11762220	CO	HD	OK	8.50333	9.70413	0.190571	0.36389	0.262	0.749362	no
ATG9A	ATG9A	chr2:220084101-220094361	CO	HD	OK	18.4266	20.0112	0.119017	0.290152	0.3753	0.837145	no
ATG9B	ATG9B	chr7:150688143-150721586	CO	HD	OK	1.55587	1.28365	-0.277477	-0.35087	0.2812	0.765269	no
ATHL1	ATHL1	chr11:289137-295688	CO	HD	OK	93.6007	101.649	0.119007	0.280937	0.40045	0.852394	no
ATIC	ATIC	chr2:216176678-216214496	CO	HD	OK	13.1364	12.9766	-0.0176614	-0.0405624	0.9076	0.989861	no
ATL1	ATL1	chr14:50999799-51099784	CO	HD	NOTEST	0.733877	0.640825	-0.195608	0	1	1	no
ATL2	ATL2	chr2:38522028-38604432	CO	HD	OK	6.72909	6.32813	-0.0886323	-0.177775	0.5768	0.930047	no
ATL3	ATL3	chr11:63396436-63439083	CO	HD	OK	6.73211	6.87793	0.0309146	0.0627855	0.8539	0.982625	no
ATM	ATM	chr11:108093558-108239826	CO	HD	OK	23.0978	17.9712	-0.362066	-0.882067	0.00655	0.13916	no
ATMIN	ATMIN	chr16:81069457-81080951	CO	HD	OK	8.22408	8.16581	-0.0102572	-0.0242967	0.93955	0.992086	no
ATN1	ATN1	chr12:7033625-7051484	CO	HD	OK	9.43143	8.45097	-0.15836	-0.359544	0.27275	0.757549	no
ATOH1	ATOH1	chr4:94750077-94751142	CO	HD	NOTEST	0	0	0	0	1	1	no
ATOH7	ATOH7	chr10:69990351-69991870	CO	HD	NOTEST	0.0127051	0.011102	-0.19458	0	1	1	no
ATOH8	ATOH8	chr2:85980908-86018506	CO	HD	NOTEST	0.518857	0.568508	0.131841	0	1	1	no
ATOX1	ATOX1	chr5:151122382-151138210	CO	HD	OK	31.0338	30.8779	-0.00726233	-0.0174615	0.96685	0.995283	no
ATP10A	ATP10A	chr15:25923859-26108349	CO	HD	OK	4.30738	4.3521	0.0149031	0.0312247	0.92705	0.991541	no
ATP10B	ATP10B	chr5:159990126-160279219	CO	HD	NOTEST	0	0.00230001	inf	0	1	1	no
ATP10D	ATP10D	chr4:47487409-47595503	CO	HD	OK	3.91525	3.02892	-0.370301	-0.783916	0.0182	0.2398	no
ATP11A	ATP11A	chr13:113344642-113541482	CO	HD	OK	17.5337	20.8187	0.247754	0.609109	0.0647	0.434906	no
ATP11B	ATP11B	chr3:182511290-182639421	CO	HD	OK	17.3661	17.3453	-0.00172665	-0.00428144	0.99005	0.999174	no
ATP11C	ATP11C	chrX:138808504-138914447	CO	HD	OK	3.35185	2.85251	-0.232729	-0.469886	0.1525	0.626419	no
ATP12A	ATP12A	chr13:25254548-25285923	CO	HD	NOTEST	0.00251294	0	-inf	0	1	1	no
ATP13A1	ATP13A1	chr19:19756009-19774503	CO	HD	OK	16.9857	17.9694	0.0812189	0.201088	0.5489	0.91906	no
ATP13A2	ATP13A2	chr1:17312452-17338423	CO	HD	OK	9.93916	11.1834	0.170162	0.388456	0.24165	0.728141	no
ATP13A3	ATP13A3	chr3:194123402-194188968	CO	HD	OK	6.35357	5.5676	-0.190513	-0.44889	0.1758	0.663146	no
ATP13A4	ATP13A4	chr3:193119865-193272696	CO	HD	NOTEST	0.204138	0.153064	-0.415414	0	1	1	no
ATP13A5	ATP13A5	chr3:192992830-193096514	CO	HD	NOTEST	0.00697704	0.0104048	0.576564	0	1	1	no
ATP1A1	ATP1A1	chr1:116915794-116961244	CO	HD	OK	75.5331	69.9258	-0.111283	-0.281258	0.41025	0.858831	no
ATP1A1OS	ATP1A1OS	chr1:116915794-116961244	CO	HD	OK	1.53826	1.68475	0.131239	0.0258987	0.93435	0.992039	no
ATP1A2	ATP1A2	chr1:160085519-160113374	CO	HD	NOTEST	0.0147195	0.00929596	-0.663049	0	1	1	no
ATP1A3	ATP1A3	chr19:42470733-42498428	CO	HD	OK	1.58799	1.28995	-0.299886	-0.420023	0.1918	0.680442	no
ATP1A4	ATP1A4	chr1:160121351-160156767	CO	HD	NOTEST	0.260195	0.103523	-1.32964	0	1	1	no
ATP1B1	ATP1B1	chr1:169075946-169337186	CO	HD	OK	1.49059	1.33653	-0.157392	-0.158128	0.634	0.94676	no
ATP1B2	ATP1B2	chr17:7554253-7561089	CO	HD	NOTEST	0.0689547	0.140981	1.03178	0	1	1	no
ATP1B3	ATP1B3	chr3:141595469-141645382	CO	HD	OK	15.6612	15.537	-0.0114932	-0.0267438	0.93845	0.992086	no
ATP1B4	ATP1B4	chrX:119495939-119517104	CO	HD	NOTEST	0.00530798	0.00502889	-0.0779243	0	1	1	no
ATP2A1	ATP2A1	chr16:28889808-28936532	CO	HD	NOTEST	0.300608	0.356614	0.246479	0	1	1	no
ATP2A2	ATP2A2	chr12:110719031-110788897	CO	HD	OK	11.4002	12.0799	0.0835529	0.192473	0.55845	0.922325	no
ATP2A3	ATP2A3	chr17:3827162-3867758	CO	HD	OK	79.2759	83.4572	0.0741539	0.174866	0.5912	0.933688	no
ATP2B1	ATP2B1	chr12:89981825-90049844	CO	HD	OK	19.5129	18.7197	-0.059869	-0.14679	0.64905	0.949429	no
ATP2B2	ATP2B2	chr3:10365706-10547268	CO	HD	NOTEST	0.01069	0.00398409	-1.42393	0	1	1	no
ATP2B3	ATP2B3	chrX:152801579-152848387	CO	HD	NOTEST	0.00450795	0	-inf	0	1	1	no
ATP2B4	ATP2B4	chr1:203595914-203713209	CO	HD	OK	23.4936	21.1552	-0.151251	-0.375128	0.25705	0.74449	no
ATP2C1	ATP2C1	chr3:130569368-130745646	CO	HD	OK	10.4334	9.70617	-0.104231	-0.205255	0.53395	0.912709	no
ATP2C2	ATP2C2	chr16:84402132-84497793	CO	HD	NOTEST	0.199714	0.201138	0.0102489	0	1	1	no
ATP4A	ATP4A	chr19:36041094-36054560	CO	HD	NOTEST	0	0.00497887	inf	0	1	1	no
ATP4B	ATP4B	chr13:114303121-114312513	CO	HD	NOTEST	0	0.0138304	inf	0	1	1	no
ATP5A1	ATP5A1	chr18:43664109-43684199	CO	HD	OK	74.9934	72.5473	-0.0478399	-0.118706	0.7132	0.965331	no
ATP5B	ATP5B	chr12:57031958-57039852	CO	HD	OK	128.933	137.422	0.0919915	0.233288	0.49395	0.898647	no
ATP5C1	ATP5C1	chr10:7830092-7849762	CO	HD	OK	41.9676	40.7829	-0.0413091	-0.0957653	0.76225	0.971648	no
ATP5D	ATP5D	chr19:1241748-1244824	CO	HD	OK	46.8542	49.0513	0.066111	0.138825	0.6706	0.953982	no
ATP5E	ATP5E	chr20:57603732-57617901	CO	HD	OK	266.847	231.254	-0.206534	-0.583773	0.2011	0.688825	no
ATP5EP2	ATP5EP2	chr13:28519342-28519710	CO	HD	OK	36.0652	62.253	0.787537	2.07784	0.0001	0.0089912	yes
ATP5F1	ATP5F1	chr1:111982511-112004525	CO	HD	OK	21.9665	22.7664	0.0516002	0.101281	0.7564	0.971312	no
ATP5G1	ATP5G1	chr17:46970147-46973232	CO	HD	OK	25.7089	24.5458	-0.0667907	-0.118261	0.7164	0.965331	no
ATP5G2	ATP5G2	chr12:54058943-54070512	CO	HD	OK	107.145	110.216	0.0407752	0.099592	0.759	0.971344	no
ATP5G3	ATP5G3	chr2:176040985-176046490	CO	HD	OK	17.2758	17.6778	0.0331877	0.0773938	0.8129	0.978089	no
ATP5H	ATP5H	chr17:73034954-73043074	CO	HD	OK	40.8714	40.8608	-0.000376845	-0.00077472	0.9981	0.999634	no
ATP5I	ATP5I	chr4:666224-668127	CO	HD	OK	177.766	178.882	0.00903551	0.0204516	0.9471	0.992913	no
ATP5J	ATP5J	chr21:27096790-27144771	CO	HD	OK	32.6562	33.8553	0.0520262	0.0971297	0.8082	0.976485	no
ATP5J2	ATP5J2	chr7:99006600-99063824	CO	HD	OK	123.478	117.316	-0.0738546	-0.108295	0.74105	0.967212	no
ATP5J2-PTCD1	ATP5J2-PTCD1	chr7:99006600-99063824	CO	HD	NOTEST	1.16575	0.851498	-0.453185	0	1	1	no
ATP5L	ATP5L	chr11:118230295-118289530	CO	HD	OK	81.2003	75.4544	-0.10588	-0.177302	0.58735	0.931729	no
ATP5L2	ATP5L2	chr22:43013845-43045405	CO	HD	NOTEST	0.930375	0.406045	-1.19617	0	1	1	no
ATP5O	ATP5O	chr21:35275756-35288158	CO	HD	OK	81.7683	81.9056	0.00242007	0.00682778	0.98555	0.998527	no
ATP5S	ATP5S	chr14:50779046-50792946	CO	HD	OK	3.18686	2.76644	-0.204109	-0.281828	0.3853	0.841397	no
ATP5SL	ATP5SL	chr19:41937222-41945843	CO	HD	OK	11.8686	12.4308	0.0667693	0.135531	0.67345	0.954175	no
ATP6AP1	ATP6AP1	chrX:153656977-153664862	CO	HD	OK	57.0615	66.3858	0.218357	0.574212	0.0971	0.524738	no
ATP6AP1L	ATP6AP1L	chr5:81601165-81614147	CO	HD	NOTEST	0.538077	0.618884	0.201857	0	1	1	no
ATP6AP2	ATP6AP2	chrX:40440215-40465888	CO	HD	OK	49.2274	51.4141	0.0627024	0.164461	0.63725	0.947635	no
ATP6V0A1	ATP6V0A1	chr17:40610861-40674597	CO	HD	OK	13.6368	16.5074	0.275612	0.665753	0.0442	0.365144	no
ATP6V0A2	ATP6V0A2	chr12:124196864-124246301	CO	HD	OK	4.31852	3.61665	-0.255882	-0.564427	0.08335	0.493297	no
ATP6V0A4	ATP6V0A4	chr7:138391038-138490769	CO	HD	NOTEST	0	0	0	0	1	1	no
ATP6V0B	ATP6V0B	chr1:44440601-44443972	CO	HD	OK	150.275	188.289	0.325346	0.793552	0.01645	0.226571	no
ATP6V0C	ATP6V0C	chr16:2563726-2570224	CO	HD	OK	231.623	271.327	0.228251	0.539555	0.0979	0.525202	no
ATP6V0CP3	ATP6V0CP3	chr6:42695313-42695932	CO	HD	NOTEST	0.0183764	0.129961	2.82216	0	1	1	no
ATP6V0D1	ATP6V0D1	chr16:67471916-67515089	CO	HD	OK	125.712	159.922	0.347248	0.920839	0.00825	0.159865	no
ATP6V0D2	ATP6V0D2	chr8:87111138-87166454	CO	HD	NOTEST	0.00694953	0.00547215	-0.344808	0	1	1	no
ATP6V0E1	ATP6V0E1	chr5:172410762-172461900	CO	HD	OK	195.845	213.031	0.121349	0.344805	0.3655	0.832464	no
ATP6V0E2	ATP6V0E2	chr7:149564782-149577787	CO	HD	OK	10.3655	9.71078	-0.0941355	-0.199696	0.53945	0.914875	no
ATP6V0E2-AS1	ATP6V0E2-AS1	chr7:149564782-149577787	CO	HD	NOTEST	0.594933	0.53182	-0.16179	0	1	1	no
ATP6V1A	ATP6V1A	chr3:113465865-113530905	CO	HD	OK	22.3079	25.1329	0.172022	0.43274	0.1886	0.67678	no
ATP6V1B1	ATP6V1B1	chr2:71162997-71192561	CO	HD	NOTEST	0.00568853	0.0197284	1.79415	0	1	1	no
ATP6V1B2	ATP6V1B2	chr8:20054703-20079207	CO	HD	OK	145.57	175.445	0.269304	0.659548	0.0491	0.385629	no
ATP6V1C1	ATP6V1C1	chr8:104033247-104085285	CO	HD	OK	8.54907	8.72529	0.0294357	0.0710017	0.8289	0.979754	no
ATP6V1C2	ATP6V1C2	chr2:10861774-10952960	CO	HD	NOTEST	0.323345	0.379024	0.229217	0	1	1	no
ATP6V1D	ATP6V1D	chr14:67804580-67826720	CO	HD	OK	13.2708	14.5268	0.130459	0.298946	0.39345	0.848633	no
ATP6V1E1	ATP6V1E1	chr22:18074902-18111588	CO	HD	OK	46.2628	51.1824	0.145794	0.349446	0.2881	0.769813	no
ATP6V1E2	ATP6V1E2	chr2:46738985-46747096	CO	HD	NOTEST	1.3473	1.22389	-0.1386	0	1	1	no
ATP6V1F	ATP6V1F	chr7:128502856-128505903	CO	HD	OK	70.9656	81.2618	0.195457	0.457335	0.16145	0.638472	no
ATP6V1G1	ATP6V1G1	chr9:117349993-117361152	CO	HD	OK	62.8878	66.3685	0.0777167	0.208641	0.5543	0.920808	no
ATP6V1G2	ATP6V1G2	chr6_ssto_hap7:2827543-2845430	CO	HD	NOTEST	0.73556	0.687823	-0.0968067	0	1	1	no
ATP6V1G2-DDX39B	ATP6V1G2-DDX39B	chr6_ssto_hap7:2827543-2845430	CO	HD	NOTEST	1.12341	0.944981	-0.249523	0	1	1	no
ATP6V1G3	ATP6V1G3	chr1:198492351-198510075	CO	HD	NOTEST	0	0.0146079	inf	0	1	1	no
ATP6V1H	ATP6V1H	chr8:54628102-54755871	CO	HD	OK	8.81474	8.90164	0.0141528	0.0288127	0.93075	0.991827	no
ATP7A	ATP7A	chrX:77166193-77305892	CO	HD	OK	3.85501	3.76929	-0.0324437	-0.0635118	0.85025	0.982625	no
ATP7B	ATP7B	chr13:52506805-52585630	CO	HD	NOTEST	0.301775	0.378859	0.328187	0	1	1	no
ATP8A1	ATP8A1	chr4:42410391-42659122	CO	HD	OK	6.81666	5.57061	-0.291232	-0.673727	0.0407	0.35432	no
ATP8A2	ATP8A2	chr13:25946208-26595420	CO	HD	NOTEST	0.136735	0.118382	-0.207941	0	1	1	no
ATP8B1	ATP8B1	chr18:55297533-55470327	CO	HD	NOTEST	0.22107	0.16669	-0.407338	0	1	1	no
ATP8B2	ATP8B2	chr1:154298035-154323780	CO	HD	OK	25.3374	22.388	-0.178541	-0.431736	0.18245	0.672093	no
ATP8B3	ATP8B3	chr19:1782073-1812275	CO	HD	NOTEST	0.453394	0.477197	0.0738182	0	1	1	no
ATP8B4	ATP8B4	chr15:50150434-50411419	CO	HD	OK	2.74011	2.75489	0.0077599	0.0149767	0.9625	0.994991	no
ATP8B5P	ATP8B5P	chr9:35406751-35483026	CO	HD	NOTEST	0.670569	0.770837	0.201039	0	1	1	no
ATP9A	ATP9A	chr20:50213313-50384908	CO	HD	NOTEST	1.42083	1.13504	-0.323993	0	1	1	no
ATP9B	ATP9B	chr18:76829396-77138282	CO	HD	OK	4.28064	4.18608	-0.032225	-0.0666009	0.84365	0.982625	no
ATPAF1	ATPAF1	chr1:47100710-47134099	CO	HD	OK	10.9419	10.3442	-0.0810412	-0.160953	0.62225	0.945191	no
ATPAF2	ATPAF2	chr17:17921333-17942480	CO	HD	OK	6.67255	7.22368	0.114495	0.217614	0.53855	0.91424	no
ATPBD4	ATPBD4	chr15:35663169-36151202	CO	HD	OK	1.82413	1.55654	-0.228867	-0.285504	0.38205	0.839904	no
ATPBD4-AS1	ATPBD4-AS1	chr15:35663169-36151202	CO	HD	NOTEST	0.0066973	0.00548803	-0.287292	0	1	1	no
ATPIF1	ATPIF1	chr1:28562601-28564616	CO	HD	OK	73.0849	78.6037	0.105024	0.207663	0.52375	0.911055	no
ATR	ATR	chr3:142168076-142297668	CO	HD	OK	3.75426	3.27771	-0.195842	-0.435821	0.1831	0.672504	no
ATRAID	ATRAID	chr2:27422454-27440046	CO	HD	OK	45.9063	46.3805	0.0148245	0.0291155	0.9293	0.991827	no
ATRIP	ATRIP	chr3:48488113-48509044	CO	HD	OK	2.47807	2.50411	0.0150801	0.0131451	0.9672	0.995283	no
ATRN	ATRN	chr20:3451664-3631769	CO	HD	OK	6.0661	5.62662	-0.108503	-0.215917	0.5059	0.904589	no
ATRNL1	ATRNL1	chr10:116853123-117708496	CO	HD	NOTEST	0.0349514	0.017139	-1.02807	0	1	1	no
ATRX	ATRX	chrX:76760355-77041719	CO	HD	OK	13.2047	11.4882	-0.200905	-0.497844	0.12885	0.591563	no
ATXN1	ATXN1	chr6:16299342-16761721	CO	HD	OK	7.20157	8.2207	0.190949	0.459257	0.1559	0.629998	no
ATXN10	ATXN10	chr22:46067677-46241187	CO	HD	OK	12.7557	10.5843	-0.269206	-0.616381	0.0578	0.418928	no
ATXN1L	ATXN1L	chr16:71879893-71891236	CO	HD	OK	8.61733	8.4478	-0.028666	-0.0706402	0.83335	0.980722	no
ATXN2	ATXN2	chr12:111890017-112037480	CO	HD	OK	7.61024	7.21561	-0.0768212	-0.179033	0.58385	0.93132	no
ATXN2L	ATXN2L	chr16:28834368-28848558	CO	HD	OK	30.8029	31.8394	0.0477444	0.117366	0.7168	0.965331	no
ATXN3	ATXN3	chr14:92524895-92572965	CO	HD	OK	3.91409	3.74335	-0.0643468	-0.138823	0.6457	0.949127	no
ATXN3L	ATXN3L	chrX:13328770-13338518	CO	HD	NOTEST	0	0	0	0	1	1	no
ATXN7	ATXN7	chr3:63850232-63989136	CO	HD	OK	16.2686	16.6361	0.0322298	0.0789548	0.8064	0.976485	no
ATXN7L1	ATXN7L1	chr7:105245220-105517031	CO	HD	OK	5.24808	4.60082	-0.189897	-0.351526	0.28945	0.770884	no
ATXN7L2	ATXN7L2	chr1:110026560-110035420	CO	HD	OK	2.07071	2.16238	0.0624989	0.0929669	0.7838	0.974233	no
ATXN7L3	ATXN7L3	chr17:42269172-42275529	CO	HD	OK	27.36	31.2723	0.192819	0.477632	0.1424	0.61035	no
ATXN7L3B	ATXN7L3B	chr12:74931550-74935232	CO	HD	OK	29.4626	26.3135	-0.163078	-0.419313	0.2178	0.708616	no
ATXN8OS	ATXN8OS	chr13:70274724-70713885	CO	HD	NOTEST	0	0	0	0	1	1	no
AUH	AUH	chr9:93976096-94124206	CO	HD	OK	3.67938	3.74703	0.0262827	0.0417964	0.9077	0.989874	no
AUNIP	AUNIP	chr1:26160496-26185848	CO	HD	NOTEST	0.253621	0.237591	-0.09419	0	1	1	no
AUP1	AUP1	chr2:74753774-74784678	CO	HD	OK	69.2042	76.1664	0.138296	0.26759	0.45005	0.877992	no
AURKA	AURKA	chr20:54944444-54967351	CO	HD	NOTEST	0.648686	0.853687	0.396188	0	1	1	no
AURKAIP1	AURKAIP1	chr1:1309109-1310818	CO	HD	OK	34.8634	43.1453	0.307489	0.650265	0.0434	0.363196	no
AURKAPS1	AURKAPS1	chr1:220321609-220445843	CO	HD	NOTEST	0.507576	0.511829	0.0120385	0	1	1	no
AURKB	AURKB	chr17:8108048-8113944	CO	HD	NOTEST	0.989458	0.952823	-0.0544301	0	1	1	no
AURKC	AURKC	chr19:57742376-57746916	CO	HD	NOTEST	0.212673	0.192225	-0.145839	0	1	1	no
AUTS2	AUTS2	chr7:69063904-70257885	CO	HD	OK	2.98771	2.74248	-0.123556	-0.231652	0.47505	0.890739	no
AVEN	AVEN	chr15:34158427-34357287	CO	HD	OK	2.09298	2.19184	0.0665869	0.0855015	0.80675	0.976485	no
AVIL	AVIL	chr12:58176527-58209852	CO	HD	OK	3.96553	4.53444	0.193412	0.282179	0.3938	0.848633	no
AVL9	AVL9	chr7:32535175-32758780	CO	HD	OK	8.33174	8.43889	0.0184354	0.0375083	0.91655	0.990979	no
AVP	AVP	chr20:3063201-3065370	CO	HD	NOTEST	0.12948	0	-inf	0	1	1	no
AVPI1	AVPI1	chr10:99437180-99447015	CO	HD	NOTEST	0.569438	0.809054	0.506697	0	1	1	no
AVPR1A	AVPR1A	chr12:63536538-63546590	CO	HD	NOTEST	0.269748	0.201014	-0.424314	0	1	1	no
AVPR1B	AVPR1B	chr1:206224282-206231482	CO	HD	NOTEST	0	0.0045031	inf	0	1	1	no
AVPR2	AVPR2	chrX:153167984-153172620	CO	HD	NOTEST	0.605067	0.511256	-0.243049	0	1	1	no
AWAT1	AWAT1	chrX:69454504-69460511	CO	HD	NOTEST	0.00810673	0	-inf	0	1	1	no
AWAT2	AWAT2	chrX:69260391-69269788	CO	HD	NOTEST	0.00481604	0	-inf	0	1	1	no
AXDND1	AXDND1	chr1:179334854-179545084	CO	HD	NOTEST	0.0117518	0.0198234	0.75432	0	1	1	no
AXIN1	AXIN1	chr16:337439-402676	CO	HD	OK	16.4101	17.1474	0.0634077	0.150755	0.6412	0.948041	no
AXIN2	AXIN2	chr17:63524682-63557740	CO	HD	OK	3.02533	2.36195	-0.357114	-0.65478	0.05355	0.404468	no
AXL	AXL	chr19:41725107-41767671	CO	HD	NOTEST	0.1854	0.199324	0.104475	0	1	1	no
AZGP1	AZGP1	chr7:99564349-99573735	CO	HD	NOTEST	0	0	0	0	1	1	no
AZGP1P1	AZGP1P1	chr7:99578384-99581860	CO	HD	NOTEST	0	0	0	0	1	1	no
AZI1	AZI1	chr17:79163392-79196751	CO	HD	OK	2.00104	2.08233	0.0574469	0.0909395	0.78465	0.97444	no
AZI2	AZI2	chr3:28363843-28390618	CO	HD	OK	10.8778	10.3402	-0.0731215	-0.152094	0.64825	0.949429	no
AZIN1	AZIN1	chr8:103838535-103876397	CO	HD	OK	18.0729	19.1157	0.0809279	0.196497	0.5445	0.916906	no
AZU1	AZU1	chr19:827830-832017	CO	HD	OK	3.03702	5.02702	0.727049	0.930109	0.0177	0.234865	no
B2M	B2M	chr15:45003684-45010357	CO	HD	OK	7729.7	9014.1	0.221771	0.343744	0.3505	0.822684	no
B3GALNT1	B3GALNT1	chr3:160801670-160823160	CO	HD	NOTEST	0.190119	0.175736	-0.113494	0	1	1	no
B3GALNT2	B3GALNT2	chr1:235530727-235667781	CO	HD	OK	2.11449	1.83581	-0.203889	-0.264487	0.4311	0.868422	no
B3GALT1	B3GALT1	chr2:168675181-168727366	CO	HD	NOTEST	0	0	0	0	1	1	no
B3GALT2	B3GALT2	chr1:193091087-193223942	CO	HD	NOTEST	1.17029	0.81761	-0.517376	0	1	1	no
B3GALT4	B3GALT4	chr6_qbl_hap6:4477155-4478841	CO	HD	OK	8.26544	9.44199	0.191999	0.391589	0.2617	0.749362	no
B3GALT5	B3GALT5	chr21:41029253-41034815	CO	HD	NOTEST	0.00361163	0	-inf	0	1	1	no
B3GALT6	B3GALT6	chr1:1167628-1170420	CO	HD	OK	5.10027	5.30193	0.0559453	0.110844	0.7484	0.969487	no
B3GALTL	B3GALTL	chr13:31774111-31906411	CO	HD	NOTEST	1.43184	1.08061	-0.406023	0	1	1	no
B3GAT1	B3GAT1	chr11:134248397-134281812	CO	HD	OK	2.08891	2.41964	0.212046	0.33467	0.303	0.782085	no
B3GAT2	B3GAT2	chr6:71377478-71666788	CO	HD	NOTEST	0	0	0	0	1	1	no
B3GAT3	B3GAT3	chr11:62382767-62389647	CO	HD	OK	12.5576	13.0055	0.0505632	0.110797	0.7479	0.969286	no
B3GNT1	B3GNT1	chr11:66112842-66115161	CO	HD	OK	1.79552	1.60997	-0.157362	-0.210783	0.5438	0.916906	no
B3GNT2	B3GNT2	chr2:62423261-62451866	CO	HD	OK	8.59187	8.23826	-0.0606332	-0.12707	0.69565	0.959383	no
B3GNT3	B3GNT3	chr19:17905918-17924385	CO	HD	NOTEST	0.148016	0.180449	0.285833	0	1	1	no
B3GNT4	B3GNT4	chr12:122688227-122692084	CO	HD	NOTEST	0.111627	0.160509	0.523969	0	1	1	no
B3GNT5	B3GNT5	chr3:182895830-183145855	CO	HD	OK	2.71582	3.96771	0.546918	0.993606	0.00275	0.0817652	no
B3GNT6	B3GNT6	chr11:76745434-76753005	CO	HD	NOTEST	0.00840353	0.00654583	-0.36042	0	1	1	no
B3GNT7	B3GNT7	chr2:232260334-232265875	CO	HD	NOTEST	0.751793	0.909794	0.275205	0	1	1	no
B3GNT8	B3GNT8	chr19:41931263-41934635	CO	HD	OK	17.8958	22.9847	0.36105	0.869146	0.0129	0.199701	no
B3GNT9	B3GNT9	chr16:67143914-67184902	CO	HD	OK	1.73634	1.76801	0.0260711	0.0204874	0.94675	0.992824	no
B3GNTL1	B3GNTL1	chr17:80901666-81009686	CO	HD	OK	6.42699	8.25843	0.361723	0.674567	0.0581	0.419387	no
B4GALNT1	B4GALNT1	chr12:58013692-58027022	CO	HD	NOTEST	0.003929	0.00423908	0.109589	0	1	1	no
B4GALNT2	B4GALNT2	chr17:47209821-47247351	CO	HD	NOTEST	0	0	0	0	1	1	no
B4GALNT3	B4GALNT3	chr12:569542-671058	CO	HD	NOTEST	0.891204	0.616517	-0.531616	0	1	1	no
B4GALNT4	B4GALNT4	chr11:369794-382117	CO	HD	NOTEST	0.237487	0.198328	-0.259962	0	1	1	no
B4GALT1	B4GALT1	chr9:33110638-33167356	CO	HD	OK	38.2622	40.8184	0.0932996	0.239392	0.48075	0.894709	no
B4GALT2	B4GALT2	chr1:44444873-44456843	CO	HD	NOTEST	0.500146	0.655447	0.39013	0	1	1	no
B4GALT3	B4GALT3	chr1:161141099-161147758	CO	HD	OK	16.5324	17.0856	0.0474822	0.109334	0.73225	0.965609	no
B4GALT4	B4GALT4	chr3:118930588-118959752	CO	HD	OK	4.52732	4.35005	-0.057625	-0.0993641	0.75945	0.971344	no
B4GALT5	B4GALT5	chr20:48249482-48330421	CO	HD	OK	31.1594	40.6496	0.383572	0.959859	0.0034	0.0934293	no
B4GALT6	B4GALT6	chr18:29202208-29264686	CO	HD	NOTEST	0.625536	0.449919	-0.475428	0	1	1	no
B4GALT7	B4GALT7	chr5:177027118-177037346	CO	HD	OK	5.91316	6.51216	0.139206	0.259698	0.45455	0.881665	no
B9D1	B9D1	chr17:19240866-19290532	CO	HD	NOTEST	0.297437	0.266174	-0.160215	0	1	1	no
B9D2	B9D2	chr19:41860321-41889987	CO	HD	OK	11.1177	13.3889	0.268182	0.341967	0.35625	0.826909	no
BAALC	BAALC	chr8:104145190-104242533	CO	HD	NOTEST	0.25216	0.188829	-0.417257	0	1	1	no
BAAT	BAAT	chr9:104122698-104147287	CO	HD	NOTEST	0.0120173	0.00501235	-1.26155	0	1	1	no
BABAM1	BABAM1	chr19:17378231-17390162	CO	HD	OK	29.3986	30.7697	0.0657605	0.152044	0.6476	0.949429	no
BACE1	BACE1	chr11:117103403-117186972	CO	HD	OK	2.20695	2.01344	-0.132387	-0.181482	0.58535	0.931702	no
BACE1-AS	BACE1-AS	chr11:117103403-117186972	CO	HD	NOTEST	1.25823	0.947639	-0.408982	0	1	1	no
BACE2	BACE2	chr21:42539727-42648524	CO	HD	OK	2.56641	1.93332	-0.408668	-0.627633	0.0621	0.428975	no
BACH1	BACH1	chr21:30671219-30734217	CO	HD	OK	35.6774	40.2253	0.173093	0.418458	0.1971	0.683917	no
BACH2	BACH2	chr6:90636246-91006627	CO	HD	OK	5.32143	4.00974	-0.408307	-0.936599	0.0051	0.121182	no
BAD	BAD	chr11:64037299-64056972	CO	HD	OK	9.61255	11.3535	0.240152	0.34852	0.3566	0.82738	no
BAG1	BAG1	chr9:33252469-33264759	CO	HD	OK	10.9663	11.9359	0.122229	0.29313	0.3778	0.837396	no
BAG2	BAG2	chr6:57037103-57050012	CO	HD	OK	1.62196	1.16691	-0.475045	-0.592507	0.0869	0.501628	no
BAG3	BAG3	chr10:121410881-121437329	CO	HD	OK	5.43998	5.40584	-0.00908231	-0.0178775	0.9565	0.994527	no
BAG4	BAG4	chr8:38020838-38070819	CO	HD	OK	4.6552	4.61642	-0.0120674	-0.0197266	0.9491	0.993104	no
BAG5	BAG5	chr14:104022880-104029151	CO	HD	OK	8.87126	8.75542	-0.018962	-0.0443351	0.8933	0.987581	no
BAG6	BAG6	chr6_ssto_hap7:2937601-2956785	CO	HD	OK	50.8217	58.8608	0.211862	0.53429	0.1152	0.563908	no
BAGE	BAGE,BAGE5	chr21:11020841-11098937	CO	HD	NOTEST	0	0.0146349	inf	0	1	1	no
BAGE2	BAGE2	chr21:11020841-11098937	CO	HD	NOTEST	0.0955311	0.0264324	-1.85366	0	1	1	no
BAGE4	BAGE4	chr21:11020841-11098937	CO	HD	NOTEST	0.242048	0.240496	-0.00928026	0	1	1	no
BAGE5	BAGE5	chr21:11020841-11098937	CO	HD	NOTEST	0.257932	0.255756	-0.0122224	0	1	1	no
BAHCC1	BAHCC1	chr17:79373539-79433358	CO	HD	NOTEST	0.498622	0.532777	0.0955857	0	1	1	no
BAHD1	BAHD1	chr15:40733410-40760441	CO	HD	OK	9.00798	8.27609	-0.122255	-0.289187	0.38365	0.8409	no
BAI1	BAI1	chr8:143545376-143626368	CO	HD	NOTEST	0.175557	0.190734	0.119622	0	1	1	no
BAI2	BAI2	chr1:32192717-32229648	CO	HD	NOTEST	0.337685	0.267054	-0.338545	0	1	1	no
BAI3	BAI3	chr6:69345631-70099403	CO	HD	NOTEST	0.0121967	0.0172373	0.499044	0	1	1	no
BAIAP2	BAIAP2	chr17:79008946-79156964	CO	HD	OK	3.40548	3.40411	-0.000583626	-0.000405525	0.999	0.999745	no
BAIAP2-AS1	BAIAP2-AS1	chr17:79002932-79008519	CO	HD	OK	4.91407	5.28507	0.105004	0.224856	0.50395	0.904528	no
BAIAP2L1	BAIAP2L1	chr7:97910978-98030427	CO	HD	NOTEST	0.54678	0.428432	-0.351892	0	1	1	no
BAIAP2L2	BAIAP2L2	chr22:38480895-38506676	CO	HD	NOTEST	0.350513	0.331047	-0.082434	0	1	1	no
BAIAP3	BAIAP3	chr16:1383605-1401873	CO	HD	OK	4.18466	3.31099	-0.337847	-0.395321	0.2428	0.72917	no
BAK1	BAK1	chr6:33540322-33548070	CO	HD	OK	9.16319	12.4604	0.443423	0.945968	0.00645	0.138343	no
BAMBI	BAMBI	chr10:28966423-28971868	CO	HD	NOTEST	0.393228	0.450279	0.195455	0	1	1	no
BANCR	BANCR	chr9:71911596-71921972	CO	HD	NOTEST	0	0	0	0	1	1	no
BANF1	BANF1	chr11:65764015-65771617	CO	HD	OK	20.0547	20.1351	0.00577337	0.00815668	0.9783	0.997477	no
BANF2	BANF2	chr20:17674319-17716517	CO	HD	NOTEST	0	0	0	0	1	1	no
BANK1	BANK1	chr4:102711763-102995969	CO	HD	OK	13.2253	11.3138	-0.225218	-0.501011	0.1268	0.586946	no
BANP	BANP	chr16:87985037-88110924	CO	HD	OK	14.9086	17.0117	0.190386	0.429181	0.1907	0.68019	no
BAP1	BAP1	chr3:52435024-52444009	CO	HD	OK	19.0554	21.3358	0.163072	0.408388	0.2273	0.717793	no
BARD1	BARD1	chr2:215593274-215674428	CO	HD	OK	1.5948	1.33381	-0.257827	-0.350527	0.3083	0.787444	no
BARHL1	BARHL1	chr9:135457992-135465640	CO	HD	NOTEST	0.00540238	0	-inf	0	1	1	no
BARHL2	BARHL2	chr1:91177578-91182794	CO	HD	NOTEST	0	0	0	0	1	1	no
BARX1	BARX1	chr9:96713908-96717608	CO	HD	NOTEST	0	0	0	0	1	1	no
BARX2	BARX2	chr11:129245880-129322174	CO	HD	NOTEST	0	0	0	0	1	1	no
BASP1	BASP1	chr5:17130136-17276954	CO	HD	OK	206.96	311.869	0.591587	1.34113	5e-05	0.00510864	yes
BASP1P1	BASP1P1	chr13:23471168-23472320	CO	HD	NOTEST	0	0.0321273	inf	0	1	1	no
BATF	BATF	chr14:75988783-76013334	CO	HD	OK	16.9538	18.9935	0.163895	0.360337	0.3351	0.809387	no
BATF2	BATF2	chr11:64755416-64764517	CO	HD	OK	3.10253	9.14205	1.55907	2.21805	5e-05	0.00510864	yes
BATF3	BATF3	chr1:212859758-212873327	CO	HD	OK	3.48111	3.04436	-0.19341	-0.257816	0.4837	0.895897	no
BAX	BAX	chr19:49458116-49465055	CO	HD	OK	48.6998	54.368	0.158842	0.358955	0.26675	0.753546	no
BAZ1A	BAZ1A	chr14:35221936-35344853	CO	HD	OK	30.3248	35.5976	0.231283	0.568889	0.0827	0.491892	no
BAZ1B	BAZ1B	chr7:72854727-72936615	CO	HD	OK	14.5367	13.1525	-0.144368	-0.363411	0.2755	0.759466	no
BAZ2A	BAZ2A	chr12:56915608-57030163	CO	HD	OK	32.0061	35.3898	0.144989	0.344209	0.2882	0.769813	no
BAZ2B	BAZ2B	chr2:160175489-160473059	CO	HD	OK	17.7188	18.8645	0.090392	0.225932	0.49245	0.898044	no
BBC3	BBC3	chr19:47724078-47736023	CO	HD	OK	14.6729	15.382	0.0680857	0.133792	0.68595	0.956095	no
BBIP1	BBIP1	chr10:112631552-112679124	CO	HD	OK	6.00189	6.93701	0.208896	0.156701	0.6306	0.94643	no
BBOX1	BBOX1	chr11:27062508-27149354	CO	HD	NOTEST	0	0	0	0	1	1	no
BBS1	BBS1	chr11:66278118-66301084	CO	HD	OK	3.26494	2.96501	-0.139022	-0.253656	0.45795	0.883133	no
BBS10	BBS10	chr12:76738265-76742222	CO	HD	OK	4.09222	3.20624	-0.352002	-0.668513	0.05015	0.390871	no
BBS12	BBS12	chr4:123653856-123666098	CO	HD	NOTEST	1.08249	0.948018	-0.19137	0	1	1	no
BBS2	BBS2	chr16:56518258-56554008	CO	HD	OK	9.45144	7.98708	-0.242865	-0.54198	0.11205	0.559454	no
BBS4	BBS4	chr15:72978519-73030817	CO	HD	OK	2.90899	2.42414	-0.26305	-0.400706	0.21185	0.699591	no
BBS5	BBS5	chr2:170336005-170363165	CO	HD	NOTEST	0.260766	0.214247	-0.283478	0	1	1	no
BBS7	BBS7	chr4:122745483-122791652	CO	HD	OK	1.82355	1.49942	-0.282341	-0.383386	0.24485	0.730818	no
BBS9	BBS9	chr7:33169151-33645680	CO	HD	OK	2.3748	1.92061	-0.306242	-0.502506	0.1199	0.573428	no
BBX	BBX	chr3:107241782-107530176	CO	HD	OK	9.2161	8.34403	-0.143412	-0.352433	0.2837	0.767205	no
BCAM	BCAM	chr19:45312315-45324678	CO	HD	NOTEST	0.0815744	0.104747	0.360723	0	1	1	no
BCAN	BCAN	chr1:156611739-156629324	CO	HD	NOTEST	0.00331036	0.00257673	-0.361448	0	1	1	no
BCAP29	BCAP29	chr7:107220421-107263762	CO	HD	OK	2.85188	2.21088	-0.367291	-0.702536	0.03195	0.317494	no
BCAP31	BCAP31	chrX:152965946-152990201	CO	HD	OK	56.2878	59.5065	0.0802261	0.193107	0.5527	0.920379	no
BCAR1	BCAR1	chr16:75262927-75301951	CO	HD	NOTEST	0.0232963	0.00921299	-1.33836	0	1	1	no
BCAR3	BCAR3	chr1:94027342-94312706	CO	HD	NOTEST	0.419056	0.254071	-0.72191	0	1	1	no
BCAR4	BCAR4	chr16:11913691-11922689	CO	HD	NOTEST	0.0334866	0	-inf	0	1	1	no
BCAS1	BCAS1	chr20:52560078-52687304	CO	HD	NOTEST	0.219717	0.178054	-0.303334	0	1	1	no
BCAS2	BCAS2	chr1:115110180-115124265	CO	HD	OK	11.2245	10.9785	-0.0319733	-0.0662095	0.8524	0.982625	no
BCAS3	BCAS3	chr17:58755171-59470199	CO	HD	OK	7.47364	7.1041	-0.0731597	-0.157433	0.6214	0.945091	no
BCAS4	BCAS4	chr20:49411466-49493714	CO	HD	OK	4.63119	4.73332	0.0314673	0.0450038	0.887	0.986345	no
BCAT1	BCAT1	chr12:24962957-25102393	CO	HD	NOTEST	1.07258	0.979977	-0.130267	0	1	1	no
BCAT2	BCAT2	chr19:49298318-49314320	CO	HD	OK	6.17861	5.00027	-0.305278	-0.480824	0.1371	0.603877	no
BCCIP	BCCIP	chr10:127512103-127569884	CO	HD	OK	15.3213	15.431	0.0102928	0.0198268	0.9556	0.994527	no
BCDIN3D	BCDIN3D	chr12:50222325-50236912	CO	HD	OK	2.40156	2.24808	-0.0952819	-0.144677	0.65355	0.949559	no
BCDIN3D-AS1	BCDIN3D-AS1	chr12:50222325-50236912	CO	HD	NOTEST	0.484183	0.392951	-0.301203	0	1	1	no
BCHE	BCHE	chr3:165490691-165555253	CO	HD	NOTEST	0	0	0	0	1	1	no
BCKDHA	BCKDHA	chr19:41903693-41930910	CO	HD	OK	21.7693	25.7316	0.241247	0.549899	0.0924	0.517173	no
BCKDHB	BCKDHB	chr6:80816343-81055987	CO	HD	OK	2.46277	1.92506	-0.355379	-0.408548	0.2193	0.710821	no
BCKDK	BCKDK	chr16:31119614-31124112	CO	HD	OK	22.1189	28.692	0.375367	0.884837	0.0065	0.138621	no
BCL10	BCL10	chr1:85731459-85743771	CO	HD	OK	8.75692	10.1548	0.213673	0.468298	0.15675	0.63051	no
BCL11A	BCL11A	chr2:60678301-60780633	CO	HD	OK	5.2118	5.15299	-0.0163721	-0.0294501	0.92735	0.991551	no
BCL11B	BCL11B	chr14:99635624-99737822	CO	HD	OK	13.2686	11.0257	-0.267142	-0.649324	0.0509	0.393984	no
BCL2	BCL2	chr18:60790578-60986613	CO	HD	OK	10.5378	9.06936	-0.2165	-0.435957	0.17765	0.664616	no
BCL2A1	BCL2A1	chr15:80253231-80263643	CO	HD	OK	85.8905	123.279	0.521354	1.25587	0.00015	0.012581	yes
BCL2L1	BCL2L1	chr20:30252260-30310656	CO	HD	OK	39.227	35.0939	-0.160629	-0.390062	0.2372	0.726158	no
BCL2L10	BCL2L10	chr15:52401821-52404972	CO	HD	NOTEST	0	0.0158305	inf	0	1	1	no
BCL2L11	BCL2L11	chr2:111878490-111926022	CO	HD	OK	13.757	15.8644	0.205632	0.345611	0.2561	0.744086	no
BCL2L12	BCL2L12	chr19:50162825-50177173	CO	HD	OK	4.95374	5.8828	0.247986	0.215041	0.50295	0.90428	no
BCL2L13	BCL2L13	chr22:18121349-18213621	CO	HD	OK	7.0853	7.97826	0.171246	0.39194	0.2213	0.711193	no
BCL2L14	BCL2L14	chr12:12223877-12252627	CO	HD	NOTEST	0.0907059	0.126066	0.474915	0	1	1	no
BCL2L15	BCL2L15	chr1:114356432-114447741	CO	HD	NOTEST	0.218077	0.249413	0.193699	0	1	1	no
BCL2L2	BCL2L2	chr14:23775970-23795394	CO	HD	OK	2.59794	2.72346	0.0680738	0.0516831	0.87725	0.985256	no
BCL2L2-PABPN1	BCL2L2-PABPN1	chr14:23775970-23795394	CO	HD	OK	29.867	32.2731	0.111782	0.20318	0.52785	0.911528	no
BCL3	BCL3	chr19:45251977-45263301	CO	HD	OK	52.0364	81.7596	0.651866	1.6528	5e-05	0.00510864	yes
BCL6	BCL6	chr3:187416046-187463513	CO	HD	OK	111.831	161.772	0.53264	1.21683	0.0004	0.0240406	yes
BCL6B	BCL6B	chr17:6926368-6932961	CO	HD	NOTEST	0.00909628	0.0262875	1.53103	0	1	1	no
BCL7A	BCL7A	chr12:122459860-122499950	CO	HD	OK	1.80551	1.92702	0.0939643	0.144834	0.66465	0.952171	no
BCL7B	BCL7B	chr7:72950682-72972065	CO	HD	OK	22.5393	25.3326	0.168554	0.388933	0.23445	0.725266	no
BCL7C	BCL7C	chr16:30899115-30905399	CO	HD	OK	22.636	24.6961	0.125666	0.249378	0.44755	0.876806	no
BCL9	BCL9	chr1:147013181-147098015	CO	HD	OK	2.38752	2.29313	-0.0581933	-0.113089	0.7352	0.965745	no
BCL9L	BCL9L	chr11:118754474-118781613	CO	HD	OK	23.8318	22.237	-0.0999243	-0.225371	0.4993	0.902137	no
BCLAF1	BCLAF1	chr6:136578000-136610989	CO	HD	OK	20.8224	19.6419	-0.084195	-0.207284	0.5306	0.911528	no
BCMO1	BCMO1	chr16:81272295-81324747	CO	HD	NOTEST	0	0.0113262	inf	0	1	1	no
BCO2	BCO2	chr11:112046207-112089649	CO	HD	NOTEST	0.236374	0.172204	-0.456949	0	1	1	no
BCOR	BCOR	chrX:39910498-40036582	CO	HD	OK	8.51874	7.59631	-0.165341	-0.389859	0.2329	0.72417	no
BCORL1	BCORL1	chrX:129139163-129192058	CO	HD	OK	4.05681	4.87866	0.26614	0.602736	0.06635	0.440205	no
BCORP1	BCORP1	chrY:21617316-21665039	CO	HD	NOTEST	0.407514	1.20351	1.56233	0	1	1	no
BCR	BCR	chr22:23522551-23660224	CO	HD	OK	9.76086	9.95358	0.0282072	0.0683562	0.8373	0.982298	no
BCRP2	BCRP2	chr22:21457304-21476575	CO	HD	NOTEST	0.975273	1.17379	0.267293	0	1	1	no
BCRP3	BCRP3	chr22:25028881-25055114	CO	HD	OK	2.21745	3.05865	0.463994	0.502497	0.11705	0.568016	no
BCS1L	BCS1L	chr2:219524378-219528166	CO	HD	OK	5.90477	5.70608	-0.0493814	-0.0796892	0.8059	0.976485	no
BCYRN1	BCYRN1	chrX:70430034-70948962	CO	HD	NOTEST	1.13087	0.337567	-1.74418	0	1	1	no
BDH1	BDH1	chr3:197236653-197300194	CO	HD	OK	2.54542	2.25512	-0.1747	-0.283507	0.3827	0.840291	no
BDH2	BDH2	chr4:103998781-104021024	CO	HD	NOTEST	1.31519	1.03204	-0.349762	0	1	1	no
BDKRB1	BDKRB1	chr14:96722546-96731100	CO	HD	NOTEST	0	0	0	0	1	1	no
BDKRB2	BDKRB2	chr14:96671134-96710666	CO	HD	NOTEST	0	0.103349	inf	0	1	1	no
BDNF	BDNF	chr11:27528398-27743605	CO	HD	NOTEST	0.0210497	0.0142454	-0.563301	0	1	1	no
BDNF-AS	BDNF-AS	chr11:27528398-27743605	CO	HD	NOTEST	0.395249	0.236817	-0.738986	0	1	1	no
BDP1	BDP1	chr5:70751441-70863649	CO	HD	OK	5.73565	4.53957	-0.337401	-0.814814	0.0126	0.198289	no
BEAN1	BEAN1	chr16:66461199-66527432	CO	HD	NOTEST	0.510271	0.242917	-1.0708	0	1	1	no
BECN1	BECN1	chr17:40950853-40976310	CO	HD	OK	31.8809	32.4956	0.0275518	0.0654898	0.8381	0.982577	no
BEGAIN	BEGAIN	chr14:101003483-101036131	CO	HD	NOTEST	1.09976	0.910389	-0.272631	0	1	1	no
BEND2	BEND2	chrX:18181050-18239024	CO	HD	OK	3.26206	2.27549	-0.519611	-0.828846	0.01335	0.203032	no
BEND3	BEND3	chr6:107386384-107435636	CO	HD	NOTEST	0.207437	0.250809	0.273913	0	1	1	no
BEND3P3	BEND3P3	chr10:81442730-81448650	CO	HD	NOTEST	0.586948	0.581697	-0.0129645	0	1	1	no
BEND4	BEND4	chr4:42112869-42154895	CO	HD	NOTEST	0.28997	0.248559	-0.222318	0	1	1	no
BEND5	BEND5	chr1:48998526-50489626	CO	HD	NOTEST	1.14262	1.08727	-0.0716371	0	1	1	no
BEND6	BEND6	chr6:56819772-56892142	CO	HD	NOTEST	0.037914	0.0231597	-0.711113	0	1	1	no
BEND7	BEND7	chr10:13480483-13544976	CO	HD	NOTEST	0.958485	0.868499	-0.142232	0	1	1	no
BEST1	BEST1	chr11:61717355-61735132	CO	HD	OK	14.3162	17.3184	0.274655	0.102147	0.752	0.970348	no
BEST2	BEST2	chr19:12863406-12869271	CO	HD	NOTEST	0.088696	0.0595216	-0.575457	0	1	1	no
BEST3	BEST3	chr12:70047388-70093196	CO	HD	NOTEST	0.0246913	0.0202927	-0.283043	0	1	1	no
BEST4	BEST4	chr1:45249256-45253426	CO	HD	NOTEST	0.306347	0.160807	-0.929838	0	1	1	no
BET1	BET1	chr7:93620999-93633690	CO	HD	OK	2.87595	2.35499	-0.288322	-0.48777	0.14835	0.623269	no
BET1L	BET1L	chr11:202923-207422	CO	HD	OK	26.7944	27.4225	0.0334282	0.081703	0.8004	0.976249	no
BET3L	BET3L	chr6:116817650-116880031	CO	HD	NOTEST	1.00104	0.859382	-0.220125	0	1	1	no
BEX1	BEX1	chrX:102317580-102319168	CO	HD	OK	1.22777	1.84466	0.587308	0.573372	0.13215	0.596158	no
BEX2	BEX2	chrX:102564273-102565974	CO	HD	OK	9.16726	8.11721	-0.175507	-0.267652	0.40905	0.858831	no
BEX4	BEX4	chrX:102470019-102472128	CO	HD	OK	11.3376	11.0012	-0.043452	-0.0810668	0.80675	0.976485	no
BEX5	BEX5	chrX:101408678-101410986	CO	HD	OK	2.54132	1.7508	-0.537568	-0.500904	0.1118	0.559199	no
BFAR	BFAR	chr16:14726667-14763093	CO	HD	OK	10.247	9.67582	-0.0827475	-0.191683	0.56575	0.925921	no
BFSP1	BFSP1	chr20:17474549-17539605	CO	HD	NOTEST	0.698776	0.437565	-0.675334	0	1	1	no
BFSP2	BFSP2	chr3:133118789-133194056	CO	HD	NOTEST	0.085512	0.0814127	-0.0708733	0	1	1	no
BGLAP	BGLAP	chr1:156182778-156217908	CO	HD	NOTEST	0.410913	0.977698	1.25056	0	1	1	no
BGN	BGN	chrX:152713122-152775004	CO	HD	NOTEST	0	0.00291954	inf	0	1	1	no
BHLHA15	BHLHA15	chr7:97841565-97842271	CO	HD	NOTEST	0.183211	0.274798	0.584865	0	1	1	no
BHLHA9	BHLHA9	chr17:1173857-1174565	CO	HD	NOTEST	0	0	0	0	1	1	no
BHLHB9	BHLHB9	chrX:101975641-102007369	CO	HD	NOTEST	0.308612	0.298024	-0.0503647	0	1	1	no
BHLHE22	BHLHE22	chr8:65492794-65496191	CO	HD	NOTEST	0	0	0	0	1	1	no
BHLHE23	BHLHE23	chr20:61637330-61638387	CO	HD	NOTEST	0	0	0	0	1	1	no
BHLHE40	BHLHE40	chr3:5021096-5026865	CO	HD	OK	28.802	26.0689	-0.143839	-0.365526	0.28215	0.765777	no
BHLHE40-AS1	BHLHE40-AS1	chr3:4939913-4948186	CO	HD	NOTEST	0.550731	0.4671	-0.237617	0	1	1	no
BHLHE41	BHLHE41	chr12:26272958-26278003	CO	HD	NOTEST	0.342595	0.468544	0.451681	0	1	1	no
BHMT	BHMT	chr5:78407603-78428113	CO	HD	NOTEST	0.00872299	0.00409901	-1.08955	0	1	1	no
BHMT2	BHMT2	chr5:78365546-78385897	CO	HD	NOTEST	0	0.003016	inf	0	1	1	no
BICC1	BICC1	chr10:60272903-60588845	CO	HD	NOTEST	0.0533027	0.0428775	-0.313989	0	1	1	no
BICD1	BICD1	chr12:32260184-32531141	CO	HD	NOTEST	1.20443	1.14456	-0.0735612	0	1	1	no
BICD2	BICD2	chr9:95473644-95527083	CO	HD	OK	21.8257	22.9898	0.0749661	0.183224	0.57785	0.930047	no
BID	BID	chr22:18216905-18257431	CO	HD	OK	50.1142	58.2904	0.218039	0.536928	0.0994	0.527707	no
BIK	BIK	chr22:43506753-43525718	CO	HD	NOTEST	1.14705	1.21213	0.0796173	0	1	1	no
BIN1	BIN1	chr2:127805598-127864903	CO	HD	OK	26.4884	25.8655	-0.0343316	-0.0804262	0.8048	0.976485	no
BIN2	BIN2	chr12:51674821-51717938	CO	HD	OK	177.227	182.226	0.040131	0.101684	0.76265	0.971648	no
BIN3	BIN3	chr8:22462144-22526661	CO	HD	OK	17.9881	20.4258	0.183356	0.260725	0.4527	0.881078	no
BIRC2	BIRC2	chr11:102217912-102249401	CO	HD	OK	19.5185	17.8928	-0.125466	-0.276659	0.3983	0.852016	no
BIRC3	BIRC3	chr11:102188180-102210135	CO	HD	OK	23.0103	18.316	-0.329172	-0.761233	0.0202	0.254515	no
BIRC5	BIRC5	chr17:76210276-76221716	CO	HD	NOTEST	0.221169	0.268997	0.282444	0	1	1	no
BIRC6	BIRC6	chr2:32582095-32843965	CO	HD	OK	12.2035	10.8727	-0.166586	-0.406578	0.2141	0.703464	no
BIRC7	BIRC7	chr20:61867275-61871854	CO	HD	NOTEST	0.233115	0.0501156	-2.21771	0	1	1	no
BIRC8	BIRC8	chr19:53792853-53794875	CO	HD	NOTEST	0	0	0	0	1	1	no
BIVM	BIVM	chr13:103436630-103528351	CO	HD	NOTEST	1.19428	0.932001	-0.357743	0	1	1	no
BIVM-ERCC5	BIVM-ERCC5	chr13:103436630-103528351	CO	HD	OK	1.46726	0.912419	-0.685357	-0.356879	0.2736	0.757549	no
BLCAP	BLCAP	chr20:36145818-36156333	CO	HD	OK	30.9499	31.4899	0.0249541	0.0630964	0.855	0.982625	no
BLID	BLID	chr11:121959810-122073770	CO	HD	NOTEST	0	0	0	0	1	1	no
BLK	BLK	chr8:11351520-11422108	CO	HD	OK	7.81413	7.52994	-0.0534466	-0.112507	0.7397	0.967128	no
BLM	BLM	chr15:91260578-91358686	CO	HD	NOTEST	1.30683	1.08231	-0.271953	0	1	1	no
BLMH	BLMH	chr17:28575212-28619184	CO	HD	OK	7.19992	6.81995	-0.0782199	-0.16392	0.635	0.947098	no
BLNK	BLNK	chr10:97951454-98031333	CO	HD	OK	4.51016	4.84145	0.102261	0.153268	0.61315	0.941806	no
BLOC1S1	BLOC1S1	chr12:56109817-56118526	CO	HD	OK	116.044	135.016	0.218463	0.640177	0.1226	0.577952	no
BLOC1S1-RDH5	BLOC1S1-RDH5	chr12:56109817-56118526	CO	HD	OK	0.877214	1.7212	0.972412	0.302671	0.3636	0.832451	no
BLOC1S2	BLOC1S2	chr10:102033034-102046469	CO	HD	OK	11.4707	11.7671	0.0368133	0.0818329	0.79825	0.976199	no
BLOC1S3	BLOC1S3	chr19:45682002-45685058	CO	HD	OK	11.3885	12.6566	0.152304	0.355533	0.2973	0.777843	no
BLOC1S4	BLOC1S4	chr4:6717841-6719387	CO	HD	OK	8.12353	8.10643	-0.00304061	-0.0060143	0.98715	0.999084	no
BLOC1S5	BLOC1S5	chr6:7727010-8102828	CO	HD	OK	4.17687	3.32669	-0.328336	-0.214542	0.49785	0.901165	no
BLOC1S5-TXNDC5	BLOC1S5-TXNDC5	chr6:7727010-8102828	CO	HD	OK	2.98295	3.44296	0.206913	0.131383	0.7069	0.962847	no
BLOC1S6	BLOC1S6	chr15:45879416-45901909	CO	HD	OK	10.4628	9.21701	-0.182895	-0.433872	0.1945	0.681893	no
BLVRA	BLVRA	chr7:43798271-43846941	CO	HD	OK	17.5727	18.1689	0.0481305	0.0953501	0.76895	0.972693	no
BLVRB	BLVRB	chr19:40953690-40971725	CO	HD	OK	52.6759	66.4817	0.335816	0.900211	0.01625	0.225474	no
BLZF1	BLZF1	chr1:169337193-169396670	CO	HD	OK	4.45231	4.37493	-0.0252968	-0.0460971	0.89205	0.987581	no
BMF	BMF	chr15:40380090-40401085	CO	HD	OK	9.29838	9.90282	0.0908607	0.211556	0.51355	0.90653	no
BMI1	BMI1	chr10:22605311-22620414	CO	HD	OK	10.588	7.93779	-0.415625	-0.648585	0.05085	0.393984	no
BMP1	BMP1	chr8:22022652-22069840	CO	HD	NOTEST	1.14764	1.18702	0.0486714	0	1	1	no
BMP10	BMP10	chr2:69092612-69098649	CO	HD	NOTEST	0.0106988	0.032229	1.59092	0	1	1	no
BMP15	BMP15	chrX:50653734-50659641	CO	HD	NOTEST	0	0	0	0	1	1	no
BMP2	BMP2	chr20:6748744-6760910	CO	HD	NOTEST	0.0741182	0.148642	1.00395	0	1	1	no
BMP2K	BMP2K	chr4:79697531-79833341	CO	HD	OK	10.4475	11.0326	0.0786161	0.171355	0.60225	0.938557	no
BMP3	BMP3	chr4:81952118-81978685	CO	HD	NOTEST	0.0342191	0.0225123	-0.604091	0	1	1	no
BMP4	BMP4	chr14:54416454-54423554	CO	HD	NOTEST	0.103037	0.104646	0.0223463	0	1	1	no
BMP5	BMP5	chr6:55620237-55740375	CO	HD	NOTEST	0	0	0	0	1	1	no
BMP6	BMP6	chr6:7727010-8102828	CO	HD	OK	4.57567	4.49318	-0.0262438	-0.0243606	0.94385	0.992505	no
BMP7	BMP7	chr20:55743808-55841707	CO	HD	NOTEST	0.00263893	0	-inf	0	1	1	no
BMP8A	BMP8A	chr1:39957317-40025370	CO	HD	NOTEST	0.724447	0.560762	-0.36949	0	1	1	no
BMP8B	BMP8B	chr1:40204516-40254533	CO	HD	NOTEST	0.766301	0.688212	-0.15506	0	1	1	no
BMPER	BMPER	chr7:33944522-34195484	CO	HD	NOTEST	0.00360657	0.00162242	-1.15248	0	1	1	no
BMPR1A	BMPR1A	chr10:88516395-88684945	CO	HD	NOTEST	0.317972	0.218718	-0.539827	0	1	1	no
BMPR1B	BMPR1B	chr4:95679127-96079601	CO	HD	NOTEST	0.00195031	0.00140523	-0.472891	0	1	1	no
BMPR2	BMPR2	chr2:203241049-203432474	CO	HD	OK	2.36614	2.17966	-0.118437	-0.259577	0.4274	0.865433	no
BMS1	BMS1	chr10:43277953-43330385	CO	HD	OK	3.37875	2.92673	-0.207198	-0.45413	0.16625	0.649681	no
BMS1P1	BMS1P1	chr10:48927373-48952629	CO	HD	NOTEST	0.690196	0.452606	-0.608751	0	1	1	no
BMS1P2	BMS1P2	chr10:47225570-47243511	CO	HD	NOTEST	0.432509	0.379356	-0.189176	0	1	1	no
BMS1P4	BMS1P4	chr10:75458908-75490272	CO	HD	OK	2.60885	1.9111	-0.449008	-0.644532	0.06745	0.443576	no
BMS1P6	BMS1P6	chr10:48185838-48203780	CO	HD	NOTEST	0.577585	0.488307	-0.242243	0	1	1	no
BMX	BMX	chrX:15518899-15574652	CO	HD	OK	2.15478	3.05271	0.502552	0.757576	0.0205	0.255715	no
BNC1	BNC1	chr15:83924654-83953468	CO	HD	NOTEST	0.00247197	0	-inf	0	1	1	no
BNC2	BNC2	chr9:16409500-16870786	CO	HD	NOTEST	0.288081	0.204607	-0.493616	0	1	1	no
BNIP1	BNIP1	chr5:172571444-172591390	CO	HD	OK	2.93443	2.86675	-0.033661	-0.0412114	0.89615	0.988306	no
BNIP2	BNIP2	chr15:59955061-59981642	CO	HD	OK	30.4253	31.2427	0.0382476	0.0977604	0.76785	0.972693	no
BNIP3	BNIP3	chr10:133781203-133795435	CO	HD	OK	2.31128	2.02381	-0.191617	-0.255633	0.47275	0.888798	no
BNIP3L	BNIP3L	chr8:26240522-26270644	CO	HD	OK	43.4788	41.3953	-0.0708435	-0.182945	0.58965	0.932865	no
BNIPL	BNIPL	chr1:151009028-151020076	CO	HD	NOTEST	0.557668	0.810621	0.539621	0	1	1	no
BOC	BOC	chr3:112931374-113160361	CO	HD	NOTEST	0.00855221	0.0264189	1.6272	0	1	1	no
BOD1	BOD1	chr5:173034147-173043666	CO	HD	OK	6.556	6.09105	-0.106125	-0.192021	0.55195	0.919971	no
BOD1L1	BOD1L1	chr4:13570365-13629328	CO	HD	OK	33.984	36.4625	0.101558	0.2443	0.45185	0.880434	no
BOD1L2	BOD1L2	chr18:54814292-54817639	CO	HD	NOTEST	0.0029882	0.00247011	-0.274701	0	1	1	no
BOK	BOK	chr2:242483800-242513553	CO	HD	OK	1.2801	1.48711	0.216257	0.26333	0.4169	0.862256	no
BOK-AS1	BOK-AS1	chr2:242483800-242513553	CO	HD	NOTEST	0.0137288	0.0119125	-0.204729	0	1	1	no
BOLA1	BOLA1	chr1:149871154-149872348	CO	HD	OK	5.41262	5.11467	-0.0816861	-0.126373	0.73835	0.96653	no
BOLA2B	BOLA2B	chr16:30204255-30218248	CO	HD	OK	12.871	14.1566	0.137348	0.134193	0.7197	0.965363	no
BOLA3	BOLA3	chr2:74362527-74375039	CO	HD	OK	6.38231	5.79741	-0.138669	-0.150459	0.6397	0.947972	no
BOLA3-AS1	BOLA3-AS1	chr2:74375107-74379516	CO	HD	NOTEST	1.01543	0.765579	-0.407467	0	1	1	no
BOLL	BOLL	chr2:198591602-198650938	CO	HD	NOTEST	0.0187222	0.0145387	-0.364856	0	1	1	no
BOP1	BOP1	chr8:145486055-145515120	CO	HD	OK	4.19065	4.65221	0.150743	0.270576	0.4398	0.874387	no
BORA	BORA	chr13:73302041-73590591	CO	HD	OK	2.40979	1.98549	-0.279414	-0.217978	0.51735	0.908089	no
BPESC1	BPESC1	chr3:138823026-138844005	CO	HD	NOTEST	0	0	0	0	1	1	no
BPGM	BPGM	chr7:134331530-134364567	CO	HD	OK	8.95513	7.69001	-0.219728	-0.417028	0.2038	0.6921	no
BPHL	BPHL	chr6:3118925-3153432	CO	HD	OK	1.81815	1.31568	-0.466666	-0.5074	0.10655	0.549067	no
BPI	BPI	chr20:36932551-36965905	CO	HD	OK	6.46602	11.0792	0.776906	1.52732	5e-05	0.00510864	yes
BPIFA1	BPIFA1	chr20:31823801-31831115	CO	HD	NOTEST	0	0	0	0	1	1	no
BPIFA2	BPIFA2	chr20:31755959-31769223	CO	HD	NOTEST	0	0	0	0	1	1	no
BPIFA3	BPIFA3	chr20:31805134-31815559	CO	HD	NOTEST	0	0	0	0	1	1	no
BPIFA4P	BPIFA4P	chr20:31781410-31798268	CO	HD	NOTEST	0	0	0	0	1	1	no
BPIFB1	BPIFB1	chr20:31870940-31897684	CO	HD	NOTEST	0	0	0	0	1	1	no
BPIFB2	BPIFB2	chr20:31595383-31611515	CO	HD	NOTEST	0	0	0	0	1	1	no
BPIFB3	BPIFB3	chr20:31643229-31661434	CO	HD	NOTEST	0.021827	0.02161	-0.0144137	0	1	1	no
BPIFB4	BPIFB4	chr20:31669317-31699557	CO	HD	NOTEST	0	0	0	0	1	1	no
BPIFB6	BPIFB6	chr20:31619453-31631853	CO	HD	NOTEST	0	0	0	0	1	1	no
BPIFC	BPIFC	chr22:32809833-32853373	CO	HD	NOTEST	0.00518983	0.00779483	0.586831	0	1	1	no
BPNT1	BPNT1	chr1:220046618-220321383	CO	HD	OK	4.80835	5.04401	0.069029	0.0553987	0.87	0.984246	no
BPTF	BPTF	chr17:65821779-65980494	CO	HD	OK	16.876	15.0156	-0.16851	-0.419412	0.19995	0.68786	no
BPY2	BPY2	chrY:26764150-26785352	CO	HD	NOTEST	0	0	0	0	1	1	no
BPY2C	BPY2C	chrY:27177049-27198251	CO	HD	NOTEST	0	0	0	0	1	1	no
BRAF	BRAF	chr7:140433812-140624564	CO	HD	OK	4.25275	4.04047	-0.0738717	-0.138417	0.6846	0.956095	no
BRAP	BRAP	chr12:112079949-112123790	CO	HD	OK	7.90998	7.97295	0.0114402	0.026545	0.9373	0.992086	no
BRAT1	BRAT1	chr7:2577443-2595392	CO	HD	OK	11.7302	14.0738	0.262784	0.613357	0.0661	0.439989	no
BRCA1	BRCA1	chr17:41196311-41277500	CO	HD	OK	1.62438	1.81204	0.157728	0.255566	0.42635	0.865397	no
BRCA2	BRCA2	chr13:32889616-32973809	CO	HD	NOTEST	0.320055	0.28322	-0.176399	0	1	1	no
BRCC3	BRCC3	chrX:154299694-154351349	CO	HD	OK	3.88044	3.948	0.0249015	0.0443892	0.8934	0.987581	no
BRD1	BRD1	chr22:50166936-50218452	CO	HD	OK	10.6446	10.7265	0.0110604	0.0263581	0.9404	0.992086	no
BRD2	BRD2	chr6_ssto_hap7:4367204-4430060	CO	HD	OK	92.0802	97.4861	0.0823051	0.19155	0.55295	0.92041	no
BRD3	BRD3	chr9:136890560-136933141	CO	HD	OK	10.1734	10.4509	0.0388297	0.0852257	0.7952	0.976199	no
BRD4	BRD4	chr19:15348300-15391262	CO	HD	OK	33.1214	36.4663	0.1388	0.339511	0.30075	0.7812	no
BRD7	BRD7	chr16:50352928-50402845	CO	HD	OK	6.86655	6.58956	-0.0594039	-0.115639	0.7195	0.965363	no
BRD7P3	BRD7P3	chr6:118781934-119031238	CO	HD	NOTEST	0.419369	0.531121	0.340821	0	1	1	no
BRD8	BRD8	chr5:137475458-137514358	CO	HD	OK	16.6223	17.9363	0.109758	0.260634	0.42645	0.865397	no
BRD9	BRD9	chr5:863849-892939	CO	HD	OK	11.1832	11.3539	0.0218523	0.0477958	0.87945	0.985256	no
BRDT	BRDT	chr1:92414927-92479985	CO	HD	NOTEST	0	0.00425888	inf	0	1	1	no
BRE	BRE	chr2:28004265-28561767	CO	HD	OK	18.3746	18.6879	0.0243922	0.0558711	0.873	0.98471	no
BRE-AS1	BRE-AS1	chr2:28004265-28561767	CO	HD	NOTEST	0.707163	0.432932	-0.707903	0	1	1	no
BREA2	BREA2	chr8:144779284-144780583	CO	HD	NOTEST	0.351735	0.314826	-0.159935	0	1	1	no
BRF1	BRF1	chr14:105675622-105864484	CO	HD	OK	6.27556	6.76151	0.107601	0.134527	0.6928	0.958405	no
BRF2	BRF2	chr8:37654400-37707431	CO	HD	OK	3.8203	3.73229	-0.0336248	-0.0431845	0.89325	0.987581	no
BRI3	BRI3	chr7:97910978-98030427	CO	HD	OK	154.398	189.673	0.296859	0.861821	0.02515	0.282373	no
BRI3BP	BRI3BP	chr12:125478193-125510349	CO	HD	OK	6.50845	6.13067	-0.0862707	-0.151397	0.6719	0.953982	no
BRICD5	BRICD5	chr16:2255177-2261069	CO	HD	OK	4.1987	4.84808	0.20747	0.177909	0.5881	0.931729	no
BRIP1	BRIP1	chr17:59756546-59940920	CO	HD	NOTEST	0.192259	0.142055	-0.436603	0	1	1	no
BRIX1	BRIX1	chr5:34915819-34925787	CO	HD	OK	8.24464	7.66978	-0.104273	-0.197413	0.58225	0.931122	no
BRK1	BRK1	chr3:10157332-10168874	CO	HD	OK	89.7303	101.126	0.17249	0.47718	0.1891	0.677456	no
BRMS1	BRMS1	chr11:66104803-66112582	CO	HD	OK	24.9565	29.4034	0.236569	0.530921	0.1073	0.549667	no
BRMS1L	BRMS1L	chr14:36295596-36341169	CO	HD	NOTEST	1.00174	0.78866	-0.345032	0	1	1	no
BROX	BROX	chr1:222885905-222906106	CO	HD	OK	15.7375	16.2331	0.0447347	0.103829	0.76375	0.971896	no
BRPF1	BRPF1	chr3:9773433-9789699	CO	HD	OK	10.5539	10.9623	0.0547814	0.128862	0.69245	0.958405	no
BRPF3	BRPF3	chr6:36164549-36200567	CO	HD	OK	9.05886	9.22665	0.0264772	0.0640195	0.84345	0.982625	no
BRS3	BRS3	chrX:135570124-135574598	CO	HD	NOTEST	0	0.0116346	inf	0	1	1	no
BRSK1	BRSK1	chr19:55795533-55823903	CO	HD	NOTEST	0.389599	0.703969	0.85352	0	1	1	no
BRSK2	BRSK2	chr11:1411128-1483919	CO	HD	NOTEST	0.0956539	0.0992771	0.0536378	0	1	1	no
BRWD1	BRWD1	chr21:40557403-40685712	CO	HD	OK	7.81543	6.56776	-0.250923	-0.41323	0.2019	0.689084	no
BRWD1-AS1	BRWD1-AS1	chr21:40687632-40695144	CO	HD	NOTEST	0.0160308	0.0236543	0.561252	0	1	1	no
BRWD1-IT2	BRWD1-IT2	chr21:40685860-40686888	CO	HD	NOTEST	0.162458	0.214697	0.402242	0	1	1	no
BRWD3	BRWD3	chrX:79924986-80065233	CO	HD	OK	6.97916	7.02392	0.00922325	0.0228033	0.9436	0.992505	no
BSCL2	BSCL2	chr11:62457733-62494857	CO	HD	OK	9.35514	6.80559	-0.45904	-0.303108	0.38525	0.841397	no
BSDC1	BSDC1	chr1:32830704-32860062	CO	HD	OK	20.7078	21.2557	0.0376756	0.090772	0.77905	0.974222	no
BSG	BSG	chr19:571276-583493	CO	HD	OK	114.951	132.354	0.203387	0.489974	0.13065	0.594966	no
BSN	BSN	chr3:49591921-49708982	CO	HD	NOTEST	0.0831272	0.0417371	-0.99399	0	1	1	no
BSN-AS2	BSN-AS2	chr3:49586738-49591799	CO	HD	NOTEST	0.0107946	0.00299559	-1.8494	0	1	1	no
BSND	BSND	chr1:55464616-55474465	CO	HD	NOTEST	0.0233018	0.0488674	1.06843	0	1	1	no
BSPH1	BSPH1	chr19:48471302-48495427	CO	HD	NOTEST	0	0	0	0	1	1	no
BSPRY	BSPRY	chr9:116111811-116133513	CO	HD	NOTEST	0.227082	0.265163	0.223668	0	1	1	no
BST1	BST1	chr4:15704572-15733796	CO	HD	OK	38.6459	55.505	0.522301	1.37081	5e-05	0.00510864	yes
BST2	BST2	chr19:17513754-17516384	CO	HD	OK	55.1571	74.1244	0.426402	1.09189	0.00325	0.0910892	no
BSX	BSX	chr11:122848356-122852379	CO	HD	NOTEST	0	0	0	0	1	1	no
BTAF1	BTAF1	chr10:93683735-93790080	CO	HD	OK	16.6298	14.7367	-0.174354	-0.433928	0.19205	0.680684	no
BTBD1	BTBD1	chr15:83685180-83736167	CO	HD	OK	13.0539	12.0565	-0.11467	-0.264446	0.4269	0.865433	no
BTBD10	BTBD10	chr11:13409555-13484838	CO	HD	OK	9.97587	10.6749	0.0977043	0.220603	0.51905	0.909153	no
BTBD11	BTBD11	chr12:107712196-108053419	CO	HD	OK	3.31765	3.60853	0.121249	0.220922	0.49955	0.902154	no
BTBD16	BTBD16	chr10:124030820-124097676	CO	HD	NOTEST	0	0	0	0	1	1	no
BTBD17	BTBD17	chr17:72352554-72357958	CO	HD	NOTEST	0.00582937	0.029901	2.35878	0	1	1	no
BTBD18	BTBD18	chr11:57479994-57586652	CO	HD	NOTEST	0.289184	0.268598	-0.106536	0	1	1	no
BTBD19	BTBD19	chr1:45274153-45279801	CO	HD	NOTEST	0.789767	0.935422	0.244191	0	1	1	no
BTBD2	BTBD2	chr19:1985446-2015702	CO	HD	OK	23.6863	27.1034	0.19442	0.483485	0.15155	0.625283	no
BTBD3	BTBD3	chr20:11871476-11907243	CO	HD	NOTEST	0.939284	0.957666	0.0279602	0	1	1	no
BTBD6	BTBD6	chr14:105675622-105864484	CO	HD	OK	11.5905	10.4307	-0.152108	-0.199026	0.5661	0.925978	no
BTBD7	BTBD7	chr14:93703895-93799385	CO	HD	OK	4.68882	4.59765	-0.0283297	-0.0556679	0.8642	0.983469	no
BTBD8	BTBD8	chr1:92545861-92613401	CO	HD	NOTEST	0.168068	0.137275	-0.291973	0	1	1	no
BTBD9	BTBD9	chr6:38136226-38607924	CO	HD	OK	3.27247	3.19829	-0.0330773	-0.0725071	0.82255	0.979055	no
BTC	BTC	chr4:75671447-75719882	CO	HD	NOTEST	0	0	0	0	1	1	no
BTD	BTD	chr3:15643254-15687325	CO	HD	OK	5.51966	5.28462	-0.0627774	-0.11849	0.7352	0.965745	no
BTF3	BTF3	chr5:72794249-72801448	CO	HD	OK	117.188	121.994	0.0579787	0.143353	0.6606	0.950954	no
BTF3L4	BTF3L4	chr1:52521856-52556388	CO	HD	OK	4.62898	4.61588	-0.00409051	-0.00841195	0.97905	0.997601	no
BTF3P11	BTF3P11	chr13:77502584-77503224	CO	HD	NOTEST	0.113738	0.0273635	-2.05539	0	1	1	no
BTG1	BTG1	chr12:92378751-92539673	CO	HD	OK	87.5641	90.1915	0.0426519	0.100964	0.759	0.971344	no
BTG2	BTG2	chr1:203274663-203278729	CO	HD	OK	116.754	124.602	0.0938533	0.233799	0.4892	0.896427	no
BTG3	BTG3	chr21:18965967-18985268	CO	HD	OK	2.16888	2.35087	0.116247	0.140717	0.66465	0.952171	no
BTG4	BTG4	chr11:111338255-111383079	CO	HD	NOTEST	0	0	0	0	1	1	no
BTK	BTK	chrX:100604434-100641212	CO	HD	OK	29.1202	28.7307	-0.0194277	-0.0495659	0.8824	0.985325	no
BTLA	BTLA	chr3:112182812-112218408	CO	HD	OK	5.6942	5.14007	-0.147705	-0.288797	0.38	0.838731	no
BTN1A1	BTN1A1	chr6:26501494-26510652	CO	HD	NOTEST	0.108618	0.188137	0.792518	0	1	1	no
BTN2A1	BTN2A1	chr6:26458152-26482737	CO	HD	OK	35.617	39.5275	0.150294	0.381493	0.26535	0.752528	no
BTN2A2	BTN2A2	chr6:26383323-26395100	CO	HD	OK	9.18144	9.83706	0.0995066	0.211809	0.51095	0.905871	no
BTN2A3P	BTN2A3P	chr6:26421618-26430816	CO	HD	NOTEST	0.639149	0.750485	0.231671	0	1	1	no
BTN3A1	BTN3A1	chr6:26402464-26415444	CO	HD	OK	75.1455	77.5576	0.0455809	0.109786	0.7424	0.967738	no
BTN3A2	BTN3A2	chr6:26365397-26378548	CO	HD	OK	72.1278	67.2981	-0.0999888	-0.234527	0.4746	0.890192	no
BTN3A3	BTN3A3	chr6:26440699-26453643	CO	HD	OK	46.2254	42.7324	-0.113354	-0.276224	0.3995	0.852202	no
BTNL2	BTNL2	chr6_ssto_hap7:3709955-3722348	CO	HD	NOTEST	0.0160538	0.0167407	0.0604453	0	1	1	no
BTNL3	BTNL3	chr5:180415844-180433727	CO	HD	OK	3.21096	4.98904	0.635759	1.04382	0.00265	0.0802786	no
BTNL8	BTNL8	chr5:180326076-180377906	CO	HD	OK	13.1877	17.0456	0.370209	0.751125	0.0218	0.263452	no
BTNL9	BTNL9	chr5:180467224-180488523	CO	HD	NOTEST	0.233361	0.160155	-0.543092	0	1	1	no
BTRC	BTRC	chr10:103113789-103317078	CO	HD	OK	2.83624	2.49654	-0.184046	-0.361929	0.2667	0.753546	no
BUB1	BUB1	chr2:111395408-111435684	CO	HD	NOTEST	0.449104	0.33725	-0.413232	0	1	1	no
BUB1B	BUB1B	chr15:40453209-40569688	CO	HD	NOTEST	0.157664	0.162984	0.0478812	0	1	1	no
BUB3	BUB3	chr10:124913759-124924886	CO	HD	OK	36.8871	32.1409	-0.198703	-0.445781	0.1719	0.658257	no
BUD13	BUD13	chr11:116618885-116643714	CO	HD	OK	9.80188	9.74267	-0.00874221	-0.018124	0.9542	0.994275	no
BUD31	BUD31	chr7:99006600-99063824	CO	HD	OK	31.1373	35.5783	0.192356	0.266987	0.4661	0.885773	no
BVES	BVES	chr6:105544698-105585049	CO	HD	NOTEST	0.0117353	0.0195059	0.733054	0	1	1	no
BVES-AS1	BVES-AS1	chr6:105585561-105627858	CO	HD	NOTEST	0	0	0	0	1	1	no
BYSL	BYSL	chr6:41888964-41900784	CO	HD	OK	2.81044	2.94477	0.0673598	0.105024	0.76205	0.971648	no
BZRAP1	BZRAP1	chr17:56378587-56494931	CO	HD	OK	3.72688	3.84384	0.0445807	0.0390526	0.9051	0.988833	no
BZRAP1-AS1	BZRAP1-AS1	chr17:56378587-56494931	CO	HD	OK	16.78	14.9458	-0.167001	-0.179952	0.6027	0.938712	no
BZW1	BZW1	chr2:201676268-201688569	CO	HD	OK	10.9059	11.5774	0.0862011	0.194379	0.5457	0.916906	no
BZW2	BZW2	chr7:16685758-16746148	CO	HD	OK	8.20291	8.10194	-0.017868	-0.0340589	0.91835	0.990979	no
C10orf10	C10orf10	chr10:45455218-45490172	CO	HD	NOTEST	0.751789	0.712534	-0.0773702	0	1	1	no
C10orf105	C10orf105	chr10:73156690-73575704	CO	HD	OK	4.75422	5.57644	0.230135	0.072152	0.82735	0.979754	no
C10orf107	C10orf107	chr10:63422718-63526091	CO	HD	NOTEST	0	0	0	0	1	1	no
C10orf11	C10orf11	chr10:77542518-78317126	CO	HD	OK	3.03215	4.11249	0.439673	0.593501	0.1148	0.563908	no
C10orf111	C10orf111	chr10:15137383-15146256	CO	HD	NOTEST	0.1409	0.0449847	-1.64716	0	1	1	no
C10orf113	C10orf113	chr10:21068902-21463852	CO	HD	NOTEST	0.0228632	0.0572164	1.3234	0	1	1	no
C10orf114	C10orf114	chr10:21783420-21786213	CO	HD	NOTEST	0.00485572	0.0101998	1.07078	0	1	1	no
C10orf118	C10orf118	chr10:115881973-115934364	CO	HD	OK	6.94159	6.86073	-0.0169046	-0.039097	0.90085	0.988752	no
C10orf12	C10orf12	chr10:98741040-98745585	CO	HD	OK	2.88285	2.97671	0.0462224	0.088269	0.79175	0.976199	no
C10orf120	C10orf120	chr10:124457224-124459338	CO	HD	NOTEST	0	0	0	0	1	1	no
C10orf128	C10orf128	chr10:50363890-50396407	CO	HD	OK	10.8639	13.9184	0.357455	0.643482	0.1793	0.66749	no
C10orf129	C10orf129	chr10:96953956-96988686	CO	HD	NOTEST	0.00650001	0	-inf	0	1	1	no
C10orf131	C10orf131	chr10:97471535-97849992	CO	HD	NOTEST	0.189162	0.141528	-0.418537	0	1	1	no
C10orf137	C10orf137	chr10:127408083-127452712	CO	HD	OK	4.60486	4.59478	-0.00316178	-0.00662664	0.98325	0.998509	no
C10orf2	C10orf2	chr10:102747292-102754158	CO	HD	OK	2.89644	2.65093	-0.127782	-0.19856	0.5294	0.911528	no
C10orf25	C10orf25	chr10:45493145-45500777	CO	HD	NOTEST	0.445649	0.296109	-0.589781	0	1	1	no
C10orf32	C10orf32	chr10:104613966-104661655	CO	HD	OK	5.49451	4.47972	-0.294584	-0.503235	0.14895	0.623971	no
C10orf32-AS3MT	C10orf32-AS3MT	chr10:104613966-104661655	CO	HD	NOTEST	0.682216	0.736476	0.11041	0	1	1	no
C10orf35	C10orf35	chr10:71390002-71393355	CO	HD	NOTEST	1.33649	1.09553	-0.286817	0	1	1	no
C10orf40	C10orf40	chr10:61717974-61720671	CO	HD	NOTEST	0	0	0	0	1	1	no
C10orf53	C10orf53	chr10:50887683-50916956	CO	HD	NOTEST	0	0	0	0	1	1	no
C10orf54	C10orf54	chr10:73156690-73575704	CO	HD	OK	187.183	239.712	0.356853	0.73689	0.0292	0.302748	no
C10orf55	C10orf55	chr10:75669726-75682535	CO	HD	NOTEST	0.0146414	0.0356083	1.28216	0	1	1	no
C10orf62	C10orf62	chr10:99344101-99372555	CO	HD	NOTEST	0	0	0	0	1	1	no
C10orf67	C10orf67	chr10:23605519-23633772	CO	HD	NOTEST	0.0100438	0.00675923	-0.571372	0	1	1	no
C10orf68	C10orf68	chr10:32735040-33171792	CO	HD	NOTEST	0.958447	0.773306	-0.309659	0	1	1	no
C10orf71	C10orf71	chr10:50507186-50535537	CO	HD	NOTEST	0	0	0	0	1	1	no
C10orf76	C10orf76	chr10:103605355-103815932	CO	HD	OK	7.48622	7.14818	-0.0666608	-0.152619	0.64995	0.949559	no
C10orf82	C10orf82	chr10:118423206-118429481	CO	HD	NOTEST	0.266093	0.0413014	-2.68767	0	1	1	no
C10orf88	C10orf88	chr10:124690418-124713919	CO	HD	OK	2.03157	1.886	-0.107267	-0.166822	0.6256	0.945242	no
C10orf90	C10orf90	chr10:128113573-128210010	CO	HD	NOTEST	0.00375311	0	-inf	0	1	1	no
C10orf91	C10orf91	chr10:134258713-134261825	CO	HD	NOTEST	0.279283	0.106281	-1.39385	0	1	1	no
C10orf95	C10orf95	chr10:104209573-104216050	CO	HD	NOTEST	0.623784	0.571511	-0.126265	0	1	1	no
C10orf99	C10orf99	chr10:85933553-85945050	CO	HD	NOTEST	0	0.0171197	inf	0	1	1	no
C11orf1	C11orf1	chr11:111744779-111754797	CO	HD	OK	5.24726	5.20745	-0.0109883	-0.012567	0.9681	0.995283	no
C11orf16	C11orf16	chr11:8932700-8954553	CO	HD	NOTEST	0.0211389	0.0250305	0.243789	0	1	1	no
C11orf21	C11orf21	chr11:2317506-2323143	CO	HD	OK	39.185	39.4549	0.00990522	0.024031	0.93935	0.992086	no
C11orf24	C11orf24	chr11:68028802-68039469	CO	HD	OK	7.46035	7.73266	0.0517204	0.106773	0.75945	0.971344	no
C11orf30	C11orf30	chr11:76156068-76262589	CO	HD	OK	5.78061	5.89326	0.0278447	0.0635335	0.84735	0.982625	no
C11orf31	C11orf31	chr11:57479994-57586652	CO	HD	OK	23.4615	23.373	-0.00544856	-0.00747557	0.9807	0.997988	no
C11orf34	C11orf34	chr11:112118875-112131583	CO	HD	NOTEST	0.0444895	0.0964692	1.11661	0	1	1	no
C11orf35	C11orf35	chr11:537521-560779	CO	HD	OK	1.47162	1.47075	-0.000854583	-0.000868564	0.99785	0.999634	no
C11orf40	C11orf40	chr11:4592652-4599050	CO	HD	NOTEST	0	0	0	0	1	1	no
C11orf42	C11orf42	chr11:6226797-6232365	CO	HD	NOTEST	0.494918	0.430578	-0.200917	0	1	1	no
C11orf44	C11orf44	chr11:130542850-130587247	CO	HD	NOTEST	0	0	0	0	1	1	no
C11orf45	C11orf45	chr11:128761312-128787951	CO	HD	NOTEST	0.249552	0.229856	-0.118612	0	1	1	no
C11orf48	C11orf48	chr11:62430288-62441162	CO	HD	OK	15.1915	17.0884	0.169749	0.309409	0.39155	0.846927	no
C11orf49	C11orf49	chr11:46958250-47198676	CO	HD	OK	4.78024	3.77339	-0.34122	-0.242652	0.47735	0.892668	no
C11orf52	C11orf52	chr11:111783459-111797595	CO	HD	LOWDATA	0.0263805	0	-inf	0	1	1	no
C11orf53	C11orf53	chr11:111126706-111156972	CO	HD	NOTEST	0	0	0	0	1	1	no
C11orf54	C11orf54	chr11:93474792-93496247	CO	HD	OK	7.1239	7.45229	0.0650176	0.135647	0.69315	0.958405	no
C11orf57	C11orf57	chr11:111944967-111957522	CO	HD	OK	7.46398	6.71421	-0.152727	-0.270932	0.4059	0.856481	no
C11orf58	C11orf58	chr11:16760147-16779901	CO	HD	OK	14.3405	13.2849	-0.110305	-0.271433	0.42025	0.864326	no
C11orf63	C11orf63	chr11:122753472-122830430	CO	HD	NOTEST	1.08074	0.913527	-0.242503	0	1	1	no
C11orf65	C11orf65	chr11:108253726-108338258	CO	HD	NOTEST	0.227995	0.0326618	-2.80333	0	1	1	no
C11orf68	C11orf68	chr11:65684282-65686531	CO	HD	OK	33.263	36.1654	0.120693	0.285682	0.3828	0.840291	no
C11orf70	C11orf70	chr11:101918168-101955291	CO	HD	NOTEST	0.00436569	0	-inf	0	1	1	no
C11orf71	C11orf71	chr11:114262169-114271272	CO	HD	OK	4.8547	4.08305	-0.249738	-0.342617	0.2844	0.76762	no
C11orf73	C11orf73	chr11:86013252-86056985	CO	HD	OK	8.8442	9.25618	0.0656862	0.107009	0.7409	0.967128	no
C11orf74	C11orf74	chr11:36613492-36680817	CO	HD	OK	1.47182	1.28735	-0.193189	-0.155669	0.6291	0.946418	no
C11orf75	C11orf75	chr11:93211638-93276546	CO	HD	OK	14.0295	18.5265	0.401124	0.847733	0.0243	0.279251	no
C11orf80	C11orf80	chr11:66512206-66614003	CO	HD	OK	1.87743	2.09267	0.156587	0.156026	0.6531	0.949559	no
C11orf82	C11orf82	chr11:82612736-82645699	CO	HD	NOTEST	1.24127	1.35731	0.128939	0	1	1	no
C11orf83	C11orf83	chr11:62430288-62441162	CO	HD	OK	3.09351	3.27567	0.0825436	0.0718731	0.8279	0.979754	no
C11orf84	C11orf84	chr11:63580922-63595190	CO	HD	OK	4.12641	3.89046	-0.0849451	-0.145235	0.6728	0.954025	no
C11orf85	C11orf85	chr11:64705928-64727609	CO	HD	NOTEST	0.0156037	0.053275	1.77157	0	1	1	no
C11orf86	C11orf86	chr11:66742753-66744479	CO	HD	NOTEST	0	0	0	0	1	1	no
C11orf87	C11orf87	chr11:109292845-109299893	CO	HD	NOTEST	0.00190852	0	-inf	0	1	1	no
C11orf88	C11orf88	chr11:111385509-111407756	CO	HD	NOTEST	0	0	0	0	1	1	no
C11orf91	C11orf91	chr11:33719653-33722286	CO	HD	NOTEST	0	0.0299721	inf	0	1	1	no
C11orf92	C11orf92	chr11:111164113-111179460	CO	HD	NOTEST	0.0168266	0.043456	1.36881	0	1	1	no
C11orf93	C11orf93	chr11:111164113-111179460	CO	HD	NOTEST	0.0373351	0.0232509	-0.683248	0	1	1	no
C11orf94	C11orf94	chr11:45928085-45928833	CO	HD	NOTEST	0.148199	0.107903	-0.457801	0	1	1	no
C11orf95	C11orf95	chr11:63527363-63536113	CO	HD	NOTEST	0.772246	0.742063	-0.0575176	0	1	1	no
C11orf96	C11orf96	chr11:43964105-43965433	CO	HD	NOTEST	0	0.0159719	inf	0	1	1	no
C12orf10	C12orf10	chr12:53693469-53700965	CO	HD	OK	16.5578	17.468	0.0772068	0.174276	0.6296	0.946418	no
C12orf23	C12orf23	chr12:107349543-107367813	CO	HD	OK	3.95058	2.94316	-0.424696	-0.785145	0.02105	0.257994	no
C12orf29	C12orf29	chr12:88429267-88535993	CO	HD	OK	2.57173	1.81966	-0.499073	-0.511334	0.1254	0.585025	no
C12orf36	C12orf36	chr12:13523604-13529679	CO	HD	NOTEST	0	0	0	0	1	1	no
C12orf39	C12orf39	chr12:21679255-21684210	CO	HD	NOTEST	0.61362	0.383588	-0.677789	0	1	1	no
C12orf4	C12orf4	chr12:4596900-4647637	CO	HD	OK	2.89978	3.0759	0.0850662	0.157708	0.64065	0.947972	no
C12orf40	C12orf40	chr12:40019971-40115720	CO	HD	NOTEST	0.0036086	0.0119023	1.72173	0	1	1	no
C12orf42	C12orf42	chr12:103695732-103889749	CO	HD	NOTEST	0.613768	0.377211	-0.702321	0	1	1	no
C12orf43	C12orf43	chr12:121440847-121454300	CO	HD	OK	4.87164	4.36821	-0.157365	-0.278929	0.42495	0.864953	no
C12orf44	C12orf44	chr12:52463757-52471279	CO	HD	OK	9.3861	10.8928	0.214776	0.394189	0.22865	0.71963	no
C12orf45	C12orf45	chr12:105380097-105388505	CO	HD	OK	8.4282	7.78996	-0.113609	-0.190282	0.6358	0.947108	no
C12orf49	C12orf49	chr12:117153595-117175843	CO	HD	OK	8.27899	7.95227	-0.0580882	-0.127119	0.704	0.961967	no
C12orf5	C12orf5	chr12:4430358-4469190	CO	HD	OK	2.30862	2.09051	-0.143176	-0.293714	0.3674	0.833627	no
C12orf50	C12orf50	chr12:88373815-88423176	CO	HD	NOTEST	0	0	0	0	1	1	no
C12orf52	C12orf52	chr12:113623554-113630119	CO	HD	OK	5.80246	6.45313	0.153335	0.288959	0.4093	0.858831	no
C12orf54	C12orf54	chr12:48876285-48890297	CO	HD	NOTEST	0	0	0	0	1	1	no
C12orf56	C12orf56	chr12:64660762-64784345	CO	HD	NOTEST	0.0232198	0.0116495	-0.995082	0	1	1	no
C12orf57	C12orf57	chr12:7053202-7055165	CO	HD	OK	92.1664	85.1705	-0.113887	-0.332282	0.4238	0.864953	no
C12orf60	C12orf60	chr12:14956505-14976791	CO	HD	NOTEST	0.388928	0.296807	-0.389977	0	1	1	no
C12orf61	C12orf61	chr12:62995530-62997214	CO	HD	NOTEST	0.189157	0.31094	0.717053	0	1	1	no
C12orf65	C12orf65	chr12:123717843-123742506	CO	HD	OK	11.2186	10.1244	-0.148045	-0.294526	0.36855	0.834325	no
C12orf66	C12orf66	chr12:64586418-64616076	CO	HD	OK	1.56735	1.4102	-0.152429	-0.20868	0.5414	0.91578	no
C12orf68	C12orf68	chr12:48577365-48579709	CO	HD	NOTEST	0.0398197	0.0391623	-0.0240165	0	1	1	no
C12orf69	C12orf69	chr12:14956505-14976791	CO	HD	NOTEST	0.0423657	0.0462445	0.126384	0	1	1	no
C12orf70	C12orf70	chr12:27619742-27655118	CO	HD	NOTEST	0	0.00588065	inf	0	1	1	no
C12orf71	C12orf71	chr12:27233989-27235455	CO	HD	NOTEST	0.0293565	0.0592177	1.01235	0	1	1	no
C12orf73	C12orf73	chr12:104343980-104350993	CO	HD	OK	1.73333	1.7023	-0.026059	-0.0330653	0.92425	0.991374	no
C12orf74	C12orf74	chr12:93096618-93102325	CO	HD	NOTEST	0.0227242	0.0476607	1.06857	0	1	1	no
C12orf75	C12orf75	chr12:105724413-105765296	CO	HD	OK	14.6955	12.421	-0.242597	-0.529107	0.1356	0.601171	no
C12orf76	C12orf76	chr12:110478982-110505500	CO	HD	OK	4.61288	3.75874	-0.29542	-0.510705	0.1361	0.601505	no
C12orf77	C12orf77	chr12:25146364-25150373	CO	HD	NOTEST	0	0	0	0	1	1	no
C13orf35	C13orf35	chr13:113301357-113338811	CO	HD	NOTEST	0.0136067	0.00733618	-0.891213	0	1	1	no
C13orf45	C13orf45	chr13:76445173-76457948	CO	HD	NOTEST	0.0325621	0	-inf	0	1	1	no
C14orf1	C14orf1	chr14:76117232-76127538	CO	HD	OK	9.90374	9.44411	-0.0685596	-0.141251	0.68505	0.956095	no
C14orf101	C14orf101	chr14:57046510-57116232	CO	HD	OK	4.7631	4.6099	-0.0471678	-0.0998502	0.7652	0.971905	no
C14orf105	C14orf105	chr14:57936594-57960576	CO	HD	NOTEST	0.0263156	0.00310973	-3.08106	0	1	1	no
C14orf119	C14orf119	chr14:23527773-23569665	CO	HD	OK	15.2593	15.532	0.0255582	0.0252771	0.9363	0.992086	no
C14orf132	C14orf132	chr14:96505660-96560226	CO	HD	NOTEST	0.518364	0.379541	-0.449708	0	1	1	no
C14orf142	C14orf142	chr14:93669236-93695561	CO	HD	OK	4.74133	4.36008	-0.120936	-0.113716	0.75125	0.970348	no
C14orf159	C14orf159	chr14:91580356-91691703	CO	HD	OK	30.5263	35.3458	0.211487	0.510912	0.11415	0.562936	no
C14orf166	C14orf166	chr14:52456227-52471420	CO	HD	OK	36.1811	37.0719	0.035091	0.0897009	0.80555	0.976485	no
C14orf166B	C14orf166B	chr14:77292724-77336645	CO	HD	NOTEST	0.0128739	0.00437243	-1.55795	0	1	1	no
C14orf169	C14orf169	chr14:73945188-74025651	CO	HD	OK	5.20568	5.63094	0.113289	0.214842	0.5296	0.911528	no
C14orf177	C14orf177	chr14:99177949-99184103	CO	HD	NOTEST	0	0	0	0	1	1	no
C14orf178	C14orf178	chr14:78183943-78236085	CO	HD	NOTEST	0.130194	0.0914262	-0.509979	0	1	1	no
C14orf180	C14orf180	chr14:105046055-105056183	CO	HD	NOTEST	0	0	0	0	1	1	no
C14orf182	C14orf182	chr14:50448429-50474238	CO	HD	NOTEST	0.899734	0.857467	-0.069418	0	1	1	no
C14orf183	C14orf183	chr14:50550368-50559361	CO	HD	NOTEST	0.253994	0.252604	-0.00791709	0	1	1	no
C14orf2	C14orf2	chr14:104378624-104387903	CO	HD	OK	96.0851	97.3509	0.0188816	0.0445819	0.8902	0.987364	no
C14orf23	C14orf23	chr14:29241909-29264000	CO	HD	NOTEST	0	0	0	0	1	1	no
C14orf28	C14orf28	chr14:45366506-45376460	CO	HD	OK	1.45624	1.54163	0.082214	0.115792	0.7322	0.965609	no
C14orf37	C14orf37	chr14:58470807-58618847	CO	HD	NOTEST	0.00325596	0.00807174	1.3098	0	1	1	no
C14orf39	C14orf39	chr14:60902673-60952764	CO	HD	NOTEST	0	0	0	0	1	1	no
C14orf64	C14orf64	chr14:98391946-98444461	CO	HD	OK	4.39826	3.70276	-0.248332	-0.391211	0.2732	0.757549	no
C14orf79	C14orf79	chr14:105452615-105461855	CO	HD	NOTEST	0.325216	0.283795	-0.196548	0	1	1	no
C14orf80	C14orf80	chr14:105956191-105965585	CO	HD	OK	3.02371	3.08597	0.0294054	0.0401837	0.8985	0.988541	no
C14orf93	C14orf93	chr14:23456109-23479360	CO	HD	OK	4.99643	5.44698	0.124557	0.225173	0.4876	0.896427	no
C15orf26	C15orf26	chr15:81426643-81441516	CO	HD	OK	2.07124	1.14594	-0.853968	-0.988239	0.00765	0.152174	no
C15orf27	C15orf27	chr15:76352298-76497304	CO	HD	NOTEST	0.0833155	0.0407935	-1.03025	0	1	1	no
C15orf32	C15orf32	chr15:93014906-93044347	CO	HD	NOTEST	0	0	0	0	1	1	no
C15orf37	C15orf37	chr15:80135888-80217196	CO	HD	OK	3.68307	4.89836	0.411388	0.31589	0.3435	0.816691	no
C15orf38	C15orf38	chr15:90373830-90456222	CO	HD	OK	3.24443	4.42314	0.447102	0.331528	0.3238	0.800368	no
C15orf38-AP3S2	C15orf38-AP3S2	chr15:90373830-90456222	CO	HD	OK	1.51688	1.80105	0.247736	0.0857834	0.7808	0.974233	no
C15orf39	C15orf39	chr15:75494220-75504510	CO	HD	OK	75.0567	92.9233	0.308059	0.732609	0.0281	0.296263	no
C15orf40	C15orf40	chr15:83654954-83680393	CO	HD	OK	5.25551	5.80406	0.143233	0.151479	0.6301	0.946418	no
C15orf41	C15orf41	chr15:36871811-37110707	CO	HD	NOTEST	1.08235	0.909695	-0.250715	0	1	1	no
C15orf43	C15orf43	chr15:45248899-45271421	CO	HD	NOTEST	0.10455	0	-inf	0	1	1	no
C15orf48	C15orf48	chr15:45722726-45725647	CO	HD	NOTEST	0.1318	0.0831634	-0.664333	0	1	1	no
C15orf52	C15orf52	chr15:40623652-40633168	CO	HD	NOTEST	0.993437	0.918631	-0.112943	0	1	1	no
C15orf53	C15orf53	chr15:38988798-38992239	CO	HD	NOTEST	0.194308	0.0616351	-1.65652	0	1	1	no
C15orf54	C15orf54	chr15:39542884-39547048	CO	HD	NOTEST	0.729106	0.721696	-0.0147367	0	1	1	no
C15orf55	C15orf55	chr15:34638065-34649931	CO	HD	NOTEST	0.0122082	0.0227315	0.896838	0	1	1	no
C15orf56	C15orf56	chr15:40453209-40569688	CO	HD	NOTEST	0.0337941	0.0109415	-1.62696	0	1	1	no
C15orf57	C15orf57	chr15:40845297-40857252	CO	HD	OK	10.2236	10.0199	-0.0290392	-0.0555582	0.8636	0.983341	no
C15orf59	C15orf59	chr15:74032140-74043816	CO	HD	NOTEST	0	0	0	0	1	1	no
C15orf60	C15orf60	chr15:73735498-73925753	CO	HD	NOTEST	0.0398029	0.0438105	0.138404	0	1	1	no
C15orf61	C15orf61	chr15:67493012-67819641	CO	HD	OK	2.57148	2.12988	-0.271827	-0.170602	0.601	0.937753	no
C15orf62	C15orf62	chr15:41060066-41106767	CO	HD	OK	1.78125	1.65009	-0.110349	-0.0901891	0.79335	0.976199	no
C16orf11	C16orf11	chr16:610421-615529	CO	HD	NOTEST	0	0	0	0	1	1	no
C16orf13	C16orf13	chr16:684428-686347	CO	HD	OK	27.0741	27.1883	0.00607462	0.0113357	0.97215	0.996494	no
C16orf3	C16orf3	chr16:90089007-90114191	CO	HD	NOTEST	0.0791881	0.0708082	-0.161368	0	1	1	no
C16orf45	C16orf45	chr16:15528324-15682116	CO	HD	NOTEST	1.31399	1.24508	-0.0777155	0	1	1	no
C16orf46	C16orf46	chr16:81087101-81110872	CO	HD	NOTEST	0.287704	0.126832	-1.18167	0	1	1	no
C16orf52	C16orf52	chr16:22019455-22095972	CO	HD	OK	2.31445	1.69514	-0.449269	-0.773536	0.0206	0.255827	no
C16orf54	C16orf54	chr16:29753785-29757340	CO	HD	OK	118.005	144.472	0.291943	0.721727	0.03305	0.320838	no
C16orf55	C16orf55	chr16:89710838-89736866	CO	HD	OK	2.04416	2.23226	0.126997	0.0558434	0.8526	0.982625	no
C16orf58	C16orf58	chr16:31494438-31519706	CO	HD	OK	15.253	15.6261	0.0348702	0.0798726	0.8075	0.976485	no
C16orf59	C16orf59	chr16:2510114-2514964	CO	HD	NOTEST	0.0843643	0.0827642	-0.0276264	0	1	1	no
C16orf62	C16orf62	chr16:19566736-19712485	CO	HD	OK	9.12173	8.38516	-0.121469	-0.284449	0.39305	0.848536	no
C16orf70	C16orf70	chr16:67143914-67184902	CO	HD	OK	8.937	10.2701	0.200588	0.409691	0.21645	0.706354	no
C16orf71	C16orf71	chr16:4746510-4799397	CO	HD	NOTEST	0.0867474	0.0873274	0.00961358	0	1	1	no
C16orf72	C16orf72	chr16:9185536-9213555	CO	HD	OK	25.0188	28.4301	0.184409	0.4678	0.1636	0.643803	no
C16orf74	C16orf74	chr16:85741123-85784689	CO	HD	OK	4.76054	4.03335	-0.239147	-0.301563	0.3561	0.826732	no
C16orf78	C16orf78	chr16:49407807-49433319	CO	HD	NOTEST	0	0	0	0	1	1	no
C16orf80	C16orf80	chr16:58147496-58163296	CO	HD	OK	11.6733	10.9853	-0.0876377	-0.18265	0.61025	0.940565	no
C16orf82	C16orf82	chr16:27078218-27080487	CO	HD	NOTEST	0	0	0	0	1	1	no
C16orf86	C16orf86	chr16:67700716-67702661	CO	HD	OK	1.85233	2.14194	0.209581	0.25724	0.47895	0.893567	no
C16orf87	C16orf87	chr16:46835958-46865074	CO	HD	OK	2.96379	2.31272	-0.357854	-0.491775	0.1707	0.65657	no
C16orf88	C16orf88	chr16:19717673-19868859	CO	HD	OK	3.77395	3.66742	-0.041309	-0.0671921	0.8483	0.982625	no
C16orf89	C16orf89	chr16:5094122-5116146	CO	HD	NOTEST	0.0623936	0.0133642	-2.22302	0	1	1	no
C16orf90	C16orf90	chr16:3543483-3545421	CO	HD	NOTEST	0.0568318	0.00951802	-2.57797	0	1	1	no
C16orf91	C16orf91	chr16:1469744-1470801	CO	HD	OK	5.43066	5.1403	-0.079275	-0.125648	0.7331	0.965609	no
C16orf92	C16orf92	chr16:30034654-30042186	CO	HD	NOTEST	0	0	0	0	1	1	no
C16orf93	C16orf93	chr16:30759619-30787628	CO	HD	NOTEST	0.473299	0.341352	-0.471491	0	1	1	no
C16orf95	C16orf95	chr16:87336403-87351026	CO	HD	NOTEST	0.436707	0.456547	0.0640988	0	1	1	no
C16orf96	C16orf96	chr16:4606490-4650318	CO	HD	NOTEST	0.0569841	0.100596	0.819943	0	1	1	no
C16orf97	C16orf97	chr16:52060263-52107847	CO	HD	NOTEST	0	0	0	0	1	1	no
C17orf100	C17orf100	chr17:6555058-6556617	CO	HD	OK	1.86664	1.52868	-0.28816	-0.357845	0.31285	0.79001	no
C17orf102	C17orf102	chr17:32901141-32906388	CO	HD	NOTEST	0	0	0	0	1	1	no
C17orf103	C17orf103	chr17:21142183-21156578	CO	HD	OK	15.3798	22.8288	0.56982	1.41289	5e-05	0.00510864	yes
C17orf104	C17orf104	chr17:42733761-42753165	CO	HD	NOTEST	0.0413324	0.0396238	-0.0609072	0	1	1	no
C17orf105	C17orf105	chr17:41857802-41862054	CO	HD	NOTEST	0.0416137	0.0139272	-1.57915	0	1	1	no
C17orf107	C17orf107	chr17:4736634-4806369	CO	HD	NOTEST	0.388605	0.363291	-0.0971785	0	1	1	no
[truncated: 21,605 more rows]

## Sheet: readme
_20140321
o data analyzed by N Mah, Computational Biology and Data Mining, Max-Delbrueck-Center for Molecular Medicine, Berlin, Germany
o reads were mapped to reference genome hg19 using tophat (v2.0.9) and bowtie2 (v2.1.0) with following parameters for tophat: --min-anchor-length=8, --splice-mismatches=1, --min-intron-length=40, --max-intron-length=1000000, --mate-inner-dist=150, --solexa1.3-quals, --coverage-search
o mapped reads were subjected to differential gene analysis using cufflinks (v2.1.1) using default parameters and UCSC hg19 reference gene annotation
This sheet contains the log2(fold changes) between Controls and HD samples, obtained from the "gene_exp.diff" file generated by Cufflinks
Table Legend
Column Name	Description
test_id	unique identifier describing the gene being tested (locus)
gene_id	gene id being tested (they can be multiple for a given locus)
locus	genomic coordinates of the gene
sample_1	label of the first sample being tested
sample_2	label of the second sample being tested
status	Can be one of OK (test successful), NOTEST (not enough alignments for testing), LOWDATA (too complex or shallowly sequenced), HIDATA (too many fragments in locus), or FAIL, when an ill-conditioned covariance matrix or other numerical exception prevents testing.
value_1	FPKM of the gene in sample 1
value_2	FPKM of the gene in sample 2
log2(fold_change)	The (base 2) log of the fold change sample2/sample1
test_stat	The value of the test statistic used to compute significance of the observed change in FPKM
p_value	The uncorrected p-value of the test statistic
q_value	The FDR-adjusted p-value of the test statistic
significant	Can be either "yes" or "no", depending on whether p is greater then the FDR after Benjamini-Hochberg correction for multiple-testing
