# Supplementary material for: RNA Sequencing of Human Peripheral Blood Cells Indicates Upregulation of Immune-Related Genes in Huntington's Disease
Source: Front Neurol. 2020 Nov 27;11:573560. doi: 10.3389/fneur.2020.573560 (PMC7731869; doi:10.3389/fneur.2020.573560)
Supplement: Supplementary Table 2 — Differentially expressed exons. [file Table_2.XLSX]

## Sheet: exons
Ensembl Gene ID	Entrez Gene ID	Gene Symbol	Ensembl Exon ID	normalized expression in samples																			Raw counts in controls	z-scores of patient samples versus all controls											Selected patients	Change direction
				CO002	CO003	CO004	CO005	CO006	CO007	CO008	CO009	HD001	HD003	HD005	HD006	HD009	HD010	HD011	HD012	HD013	HD014	HD015		HD001	HD003	HD005	HD006	HD009	HD010	HD011	HD012	HD013	HD014	HD015
ENSG00000006831	79602	ADIPOR2	ENSE00000816806	-0.342	-0.321	-0.331	-0.299	-0.307	-0.322	-0.329	-0.293	-0.336	-0.391	-0.328	-0.393	-0.443	-0.403	-0.414	-0.33	-0.352	-0.339	-0.353	144	-1.065	-4.321	-0.592	-4.439	-7.399	-5.031	-5.682	-0.71	-2.012	-1.243	-2.072	5	Down regulated
ENSG00000010072	83932	C1orf124	ENSE00001362983	1.703	1.714	1.76	1.761	1.778	1.716	1.604	1.706	1.547	1.262	1.768	0.228	1.347	0.73	1.177	1.759	1.711	1.703	1.713	309	-3.148	-8.402	0.926	-27.463	-6.835	-18.209	-9.969	0.76	-0.124	-0.272	-0.088	5	Down regulated
ENSG00000018607	--	--	ENSE00001418002	2.029	2.039	2.036	2.039	2.032	2.041	2.041	2.032	1.994	2.029	2.03	2.002	1.291	1.291	1.975	2.034	2.027	2.036	2.028	192	-9.134	-1.545	-1.328	-7.4	-161.572	-161.572	-13.254	-0.461	-1.979	-0.027	-1.762	5	Down regulated
ENSG00000022277	51507	C20orf43	ENSE00001523173	-0.472	-0.399	-0.437	-0.45	-0.427	-0.426	-0.36	-0.41	-0.26	-0.347	-0.384	-0.24	-0.281	-0.185	-0.258	-0.373	-0.432	-0.429	-0.399	131	4.791	2.228	1.138	5.381	4.173	7.001	4.85	1.462	-0.276	-0.188	0.696	5	Up regulated
ENSG00000028839	9519	TBPL1	ENSE00001170278	2.18	2.208	2.216	2.187	2.149	2.133	2.099	2.177	2.038	1.651	2.117	1.691	1.334	1.935	1.765	2.222	2.18	2.235	2.213	481	-3.32	-13.157	-1.312	-12.141	-21.215	-5.938	-10.26	1.357	0.289	1.687	1.128	5	Down regulated
ENSG00000060762	51660	BRP44L	ENSE00001180807	-0.52	-0.53	-0.508	-0.456	-0.324	-0.562	-0.585	-0.397	-0.162	-0.045	-0.488	0.12	0.267	0.541	0.154	-0.56	-0.44	-0.375	-0.361	67	3.673	5.003	-0.031	6.877	8.548	11.661	7.264	-0.849	0.514	1.253	1.412	5	Up regulated
ENSG00000062725	10513	APPBP2	ENSE00001112923	-0.148	-0.074	-0.197	-0.187	-0.221	-0.099	0.038	-0.149	0.271	0.364	-0.181	0.898	0.353	0.334	0.265	0.067	-0.021	-0.147	0.042	98	4.787	5.899	-0.614	12.279	5.767	5.54	4.716	2.35	1.298	-0.208	2.051	6	Up regulated
ENSG00000062725	10513	APPBP2	ENSE00001205688	3.321	3.316	3.318	3.323	3.317	3.318	3.303	3.32	3.272	3.247	3.325	3.09	3.26	3.08	3.271	3.304	3.314	3.323	3.3	1552	-7.384	-11.486	1.313	-37.247	-9.353	-38.888	-7.548	-2.133	-0.492	0.984	-2.789	6	Down regulated
ENSG00000067141	4756	NEO1	ENSE00001389723	3.362	3.221	3.399	3.799	3.652	4.358	3.725	3.412	0.244	0.702	4.073	1.262	0.615	1.789	4.611	1.808	3.677	4.529	1.839	74	-9.37	-8.098	1.27	-6.541	-8.339	-5.077	2.765	-5.024	0.17	2.537	-4.938	7	Down regulated
ENSG00000069275	64710	NUCKS1	ENSE00001443624	-0.756	-0.712	-0.72	-0.615	-0.582	-0.607	-0.622	-0.659	0.388	0.105	-0.74	0.074	-0.174	0.369	-0.545	-0.787	-0.623	-0.782	-0.621	108	16.593	12.109	-1.282	11.617	7.687	16.292	1.808	-2.026	0.572	-1.947	0.604	5	Up regulated
ENSG00000086062	2683	B4GALT1	ENSE00000695815	-0.393	-0.393	-0.398	-0.387	-0.375	-0.392	-0.383	-0.381	-0.392	-0.406	-0.383	-0.427	-0.432	-0.462	-0.45	-0.394	-0.383	-0.391	-0.42	419	-0.556	-2.386	0.621	-5.132	-5.785	-9.708	-8.139	-0.817	0.621	-0.425	-4.216	5	Down regulated
ENSG00000086289	54749	EPDR1	ENSE00000832415	1.134	1.155	1.152	1.155	1.155	1.155	1.155	1.155	0.577	1.06	1.148	1.155	1.155	1.155	1.091	1.109	1.121	1	1.155	61	-78.248	-12.52	-0.544	0.408	0.408	0.408	-8.301	-5.852	-4.219	-20.685	0.408	6	Down regulated
ENSG00000089127	4938	OAS1	ENSE00000755369	-0.27	-0.424	-0.508	-0.352	-0.302	-0.396	-0.292	-0.58	-0.764	-0.624	-0.386	-0.945	-0.869	-1.441	-0.376	-0.439	-0.375	-0.887	-0.991	490	-3.401	-2.126	0.041	-5.05	-4.358	-9.567	0.132	-0.442	0.141	-4.521	-5.469	5	Down regulated
ENSG00000089154	10985	GCN1L1	ENSE00000564476	-0.164	0.002	-0.082	-0.209	-0.282	-0.145	0.015	-0.059	-0.135	0.515	0.158	0.327	0.602	1.124	0.578	0.078	0.092	-0.32	0.027	84	-0.189	6.098	2.645	4.28	6.939	11.988	6.707	1.871	2.007	-1.978	1.378	5	Up regulated
ENSG00000089639	51291	GMIP	ENSE00001224467	-0.418	-0.386	-0.403	-0.375	-0.373	-0.39	-0.19	-0.325	-0.01	-0.044	-0.371	0.03	-0.005	0.062	-0.238	-0.387	-0.386	-0.404	-0.327	184	4.763	4.297	-0.185	5.311	4.832	5.75	1.638	-0.404	-0.391	-0.637	0.418	5	Up regulated
ENSG00000090863	2734	GLG1	ENSE00001386051	-0.49	-0.533	-0.499	-0.333	-0.493	0.204	-0.51	-0.453	0.787	0.741	-0.354	0.933	1.449	1.145	0.669	-0.59	-0.576	-0.686	-0.764	159	4.757	4.571	0.139	5.348	7.436	6.206	4.279	-0.816	-0.759	-1.205	-1.52	6	Up regulated
ENSG00000097021	11332	ACOT7	ENSE00001352715	2.594	2.561	2.557	2.54	2.626	2.562	2.572	2.558	1.571	2.385	2.634	2.366	2.53	1.405	2.441	2.628	2.642	2.536	2.641	168	-37.198	-6.926	2.334	-7.633	-1.534	-43.371	-4.844	2.11	2.631	-1.311	2.594	5	Down regulated
ENSG00000099203	11018	TMED1	ENSE00000888260	1.496	1.494	1.497	1.494	1.499	1.495	1.496	1.495	1.495	1.465	1.496	1.488	1.486	1.482	1.489	1.496	1.495	1.499	1.498	613	-0.449	-18.424	0.15	-4.643	-5.842	-8.238	-4.044	0.15	-0.449	1.947	1.348	5	Down regulated
ENSG00000100372	10478	SLC25A17	ENSE00000880415	2.629	2.639	2.638	2.639	2.645	2.634	2.667	2.648	2.648	2.464	2.645	2.613	2.411	2.268	2.593	2.629	2.638	2.655	2.537	268	0.486	-15.427	0.227	-2.54	-20.01	-32.378	-4.27	-1.157	-0.378	1.092	-9.113	5	Down regulated
ENSG00000101307	10326	SIRPB1	ENSE00001489218	-0.665	-0.668	-0.692	-0.678	-0.681	-0.697	-0.681	-0.688	-0.596	-0.624	-0.622	-0.649	-0.634	-0.645	-0.698	-0.64	-0.724	-0.614	-0.642	152	7.693	5.167	5.347	2.91	4.264	3.271	-1.512	3.723	-3.858	6.069	3.542	5	Up regulated
ENSG00000103528	51760	SYT17	ENSE00000675952	2.388	2.217	2.291	2.449	2.432	2.144	1.984	2.276	2.34	1.62	2.14	0.661	2.475	1.62	2.239	2.075	1.248	0.354	0.354	65	0.428	-4.15	-0.843	-10.248	1.287	-4.15	-0.214	-1.257	-6.516	-12.2	-12.2	6	Down regulated
ENSG00000103769	8766	RAB11A	ENSE00001320736	-0.635	-0.651	-0.611	-0.575	-0.558	-0.551	-0.566	-0.677	-0.299	-0.196	-0.547	-0.121	-0.289	-0.203	-0.044	-0.635	-0.559	-0.614	-0.603	250	6.409	8.58	1.181	10.161	6.62	8.433	11.785	-0.675	0.928	-0.232	0	6	Up regulated
ENSG00000106540	57002	C7orf36	ENSE00000832450	1.146	1.151	1.149	1.153	1.154	1.155	1.151	1.153	0.873	1.141	1.15	1.035	1.091	1.134	1.101	1.151	1.129	1.153	1.153	225	-95.126	-3.586	-0.512	-39.792	-20.665	-5.977	-17.249	-0.171	-7.685	0.512	0.512	6	Down regulated
ENSG00000109756	9693	RAPGEF2	ENSE00000813598	0.023	0.157	0.102	-0.012	0.037	0.145	0.113	0.153	0.403	0.299	0.354	0.348	0.483	0.896	0.531	-0.063	0.083	0.242	0.49	210	4.796	3.204	4.046	3.954	6.021	12.345	6.756	-2.339	-0.103	2.331	6.128	6	Up regulated
ENSG00000112592	6908	TBP	ENSE00000766157	-0.287	-0.465	-0.343	-0.422	-0.473	-0.441	-0.497	-0.363	-0.798	-0.366	-0.433	-0.879	-0.788	-0.839	-0.939	-0.529	-0.731	-0.269	-0.363	63	-5.284	0.62	-0.296	-6.391	-5.147	-5.844	-7.211	-1.607	-4.368	1.946	0.661	6	Down regulated
ENSG00000112782	53405	CLIC5	ENSE00001376906	2.04	2.04	2.039	2.037	2.04	2.034	2.041	2.04	2.012	2.012	2.039	2.017	2.028	1.793	2.032	2.034	2.037	2.04	2.037	344	-11.709	-11.709	0.054	-9.531	-4.738	-107.127	-2.995	-2.124	-0.817	0.49	-0.817	5	Down regulated
ENSG00000113732	8992	ATP6V0E1	ENSE00001129574	-0.421	-0.438	-0.412	-0.431	-0.419	-0.443	-0.428	-0.43	-0.489	-0.511	-0.426	-0.5	-0.463	-0.551	-0.517	-0.444	-0.426	-0.431	-0.431	925	-6.025	-8.189	0.172	-7.107	-3.467	-12.123	-8.779	-1.598	0.172	-0.32	-0.32	5	Down regulated
ENSG00000114013	942	CD86	ENSE00001303572	-0.42	-0.415	-0.411	-0.424	-0.405	-0.393	-0.424	-0.395	-0.375	-0.378	-0.393	-0.341	-0.345	0.06	-0.323	-0.383	-0.356	-0.391	-0.401	89	2.928	2.683	1.459	5.703	5.376	38.431	7.172	2.275	4.479	1.622	0.806	5	Up regulated
ENSG00000114686	11222	MRPL3	ENSE00001311927	2.83	2.829	2.823	2.808	2.779	2.807	2.815	2.827	2.743	2.762	2.825	2.698	2.746	2.272	2.708	2.833	2.802	2.797	2.778	936	-4.206	-3.092	0.601	-6.843	-4.03	-31.813	-6.257	1.07	-0.747	-1.04	-2.154	5	Down regulated
ENSG00000115687	23178	PASK	ENSE00001038619	3.584	3.641	3.496	3.533	3.477	3.375	3.594	3.451	2.639	1.523	3.689	2.881	3.717	3.145	2.494	3.382	3.167	3.646	3.493	549	-10.152	-23.028	1.963	-7.36	2.286	-4.314	-11.825	-1.579	-4.06	1.467	-0.299	6	Down regulated
ENSG00000115875	6432	SFRS7	ENSE00001270553	2.104	1.874	2.037	1.951	2.09	1.949	1.927	1.919	1.989	1.619	2.13	1.348	1.479	0.953	1.212	1.874	1.756	1.658	1.591	1923	0.09	-4.276	1.754	-7.473	-5.928	-12.134	-9.078	-1.267	-2.659	-3.816	-4.606	6	Down regulated
ENSG00000118402	6785	ELOVL4	ENSE00001450988	2.033	2.035	2.027	2.03	2.008	1.927	1.568	1.793	-0.408	1.996	2.036	0.913	0.878	0	-0.408	2.013	2.03	2.022	2.041	79	-13.926	0.408	0.646	-6.05	-6.258	-11.493	-13.926	0.509	0.61	0.563	0.676	5	Down regulated
ENSG00000118965	57539	WDR35	ENSE00001330391	4.867	4.929	4.934	4.907	4.97	4.884	4.903	4.919	4.043	4.867	4.956	3.942	4.278	4.741	4.455	4.94	4.886	4.92	4.828	287	-27.421	-1.483	1.318	-30.6	-20.023	-5.449	-14.452	0.814	-0.885	0.185	-2.711	5	Down regulated
ENSG00000120688	11193	WBP4	ENSE00001481275	-0.447	-0.095	-0.24	-0.208	-0.391	-0.411	-0.266	-0.169	0.351	1.137	-0.293	0.352	-0.127	0.77	0.899	-0.242	-0.329	-0.178	-0.306	51	5.001	11.246	-0.116	5.009	1.203	8.33	9.355	0.289	-0.402	0.798	-0.219	5	Up regulated
ENSG00000123143	5585	PKN1	ENSE00000836601	-0.795	-0.757	-0.744	-0.764	-0.782	-0.773	-0.803	-0.762	-0.859	-0.852	-0.956	-0.645	-0.431	-0.63	-1.093	-0.687	-0.453	-0.761	-0.743	169	-4.355	-4.002	-9.238	6.419	17.192	7.174	-16.135	4.304	16.085	0.579	1.485	5	Up regulated
ENSG00000124593	29964	PRICKLE4	ENSE00001034910	2.799	2.784	2.759	2.763	2.754	2.727	2.796	2.758	2.596	2.573	2.754	2.424	2.593	2.517	2.489	2.752	2.67	2.764	2.752	2339	-7.102	-8.054	-0.559	-14.225	-7.226	-10.373	-11.533	-0.642	-4.038	-0.145	-0.642	7	Down regulated
ENSG00000124593	29964	PRICKLE4	ENSE00001333410	0.142	0.259	0.361	0.363	0.389	0.458	0.199	0.373	0.85	0.899	0.393	1.175	0.859	1.004	1.046	0.389	0.665	0.354	0.404	533	4.971	5.429	0.701	8.009	5.056	6.411	6.803	0.663	3.243	0.336	0.804	6	Up regulated
ENSG00000124786	51000	SLC35B3	ENSE00001009211	2.881	2.724	2.471	2.739	2.713	2.561	2.891	2.604	2.155	2.75	2.856	1.646	1.47	0.229	1.833	2.038	2.266	2.068	2.343	301	-3.679	0.352	1.071	-7.128	-8.321	-16.73	-5.861	-4.472	-2.927	-4.269	-2.406	6	Down regulated
ENSG00000125449	79637	ARMC7	ENSE00001174834	1.149	1.151	1.144	1.144	1.132	1.145	1.146	1.131	1.126	1.137	1.11	1.106	1.135	1.129	1.113	1.111	1.107	1.145	1.096	944	-2.275	-0.781	-4.448	-4.991	-1.053	-1.867	-4.04	-4.312	-4.855	0.306	-6.349	6	Down regulated
ENSG00000125691	9349	RPL23	ENSE00000857703	1.477	1.475	1.481	1.472	1.469	1.397	1.431	1.468	0.303	0.813	1.404	1.295	0.537	1.014	1.022	1.266	1.419	1.488	1.472	5867	-39.341	-21.981	-1.864	-5.574	-31.375	-15.139	-14.867	-6.561	-1.353	0.996	0.451	7	Down regulated
ENSG00000125691	9349	RPL23	ENSE00001303278	-0.248	-0.233	-0.269	-0.218	-0.205	0.048	-0.054	-0.199	1.284	0.918	0.029	0.283	1.142	0.704	0.694	0.336	-0.015	-0.316	-0.22	1147	13.203	9.884	1.825	4.127	11.915	7.944	7.854	4.608	1.426	-1.303	-0.433	7	Up regulated
ENSG00000125977	8894	EIF2S2	ENSE00001465514	-0.742	-0.463	-0.614	-0.575	-0.653	-0.603	-0.567	-0.588	0.018	-0.007	-0.593	-0.151	-0.413	-0.068	-0.22	-0.584	-0.715	-0.56	-0.48	82	7.82	7.504	0.096	5.684	2.372	6.733	4.812	0.21	-1.446	0.514	1.525	5	Up regulated
ENSG00000130255	25873	RPL36	ENSE00001158936	-0.768	-0.716	-0.685	-0.782	-0.673	-0.477	-0.656	-0.713	0.29	0.149	-0.518	-0.236	-0.317	-0.106	-0.198	-0.536	-0.511	-0.729	-0.606	560	10.323	8.829	1.757	4.747	3.888	6.125	5.15	1.566	1.831	-0.48	0.824	5	Up regulated
ENSG00000131966	55860	ACTR10	ENSE00001137982	-0.516	-0.176	0.003	-0.356	0.199	0	0.139	0.032	1.25	0.544	0.04	2.304	0.947	1.424	1.678	-0.136	0.105	-0.049	0.413	85	5.403	2.544	0.504	9.671	4.176	6.107	7.136	-0.209	0.767	0.143	2.014	5	Up regulated
ENSG00000132294	23167	EFR3A	ENSE00001176102	-0.246	-0.182	-0.197	-0.202	-0.219	-0.195	-0.201	-0.183	-0.098	-0.087	-0.219	0.024	0.018	0.658	-0.18	-0.229	-0.166	-0.205	-0.095	73	5.036	5.562	-0.76	10.879	10.592	41.248	1.108	-1.239	1.778	-0.09	5.179	6	Up regulated
ENSG00000133112	7178	TPT1	ENSE00001152633	-0.958	-1.015	-1.106	-0.883	-0.934	-0.611	-0.802	-1.006	0.199	-0.134	-1.015	-0.204	-0.214	-0.346	-0.048	-0.82	-1.037	-1.011	-1.021	7570	7.292	5.111	-0.659	4.653	4.587	3.723	5.674	0.618	-0.803	-0.633	-0.698	5	Up regulated
ENSG00000134748	84950	PRPF38A	ENSE00001377312	2.822	2.824	2.826	2.825	2.827	2.821	2.831	2.821	2.825	2.822	2.826	2.809	2.77	2.781	2.79	2.811	2.804	2.829	2.824	1900	0.11	-0.768	0.402	-4.569	-15.972	-12.756	-10.124	-3.984	-6.031	1.279	-0.183	5	Down regulated
ENSG00000135164	9988	DMTF1	ENSE00000701026	-0.267	-0.247	-0.237	-0.26	-0.181	-0.269	-0.237	-0.232	-0.367	-0.386	-0.233	-0.362	-0.024	-0.382	-0.48	-0.157	-0.32	-0.296	-0.266	148	-4.458	-5.132	0.292	-4.281	7.702	-4.99	-8.464	2.987	-2.792	-1.941	-0.877	5	Down regulated
ENSG00000136169	83852	SETDB2	ENSE00001430373	-0.122	0.135	0	-0.16	-0.234	0.198	0.13	-0.1	0.433	1.312	-0.34	1.045	0.823	1.048	2.359	0.137	-0.312	-0.583	0.682	68	2.846	8.38	-2.02	6.699	5.301	6.718	14.97	0.983	-1.844	-3.55	4.414	6	Up regulated
ENSG00000136738	8027	STAM	ENSE00001474342	-0.21	-0.124	-0.186	-0.235	-0.278	-0.169	-0.253	-0.245	0.081	-0.005	-0.038	0.342	0.532	-0.146	-0.009	-0.36	-0.125	-0.346	-0.102	53	5.8	4.1	3.448	10.957	14.712	1.314	4.021	-2.915	1.729	-2.638	2.184	5	Up regulated
ENSG00000137767	58472	SQRDL	ENSE00000942008	0.897	0.894	0.779	0.729	0.786	0.674	0.821	0.849	1.139	0.752	0.966	1.314	1.457	0.076	0.689	1.259	0.984	0.726	1.173	701	4.302	-0.662	2.083	6.547	8.382	-9.334	-1.47	5.842	2.314	-0.996	4.738	5	Up regulated
ENSG00000137812	57082	CASC5	ENSE00001318594	4.456	5.051	4.871	4.812	5.016	5.103	5.103	4.871	3.615	2.602	4.115	4.835	4.142	3.541	3.143	4.575	4.937	3.986	4.474	80	-6.018	-10.723	-3.695	-0.35	-3.569	-6.361	-8.21	-1.558	0.124	-4.294	-2.027	5	Down regulated
ENSG00000137845	102	ADAM10	ENSE00001099200	-0.368	-0.303	-0.332	-0.379	-0.314	-0.255	-0.438	-0.254	-0.128	0.101	-0.288	0.17	-0.062	0.361	0.156	-0.324	-0.277	-0.196	-0.166	269	3.206	6.833	0.671	7.926	4.251	10.952	7.704	0.101	0.845	2.129	2.604	5	Up regulated
ENSG00000137876	51187	RSL24D1	ENSE00001164025	2.038	2.031	2.029	2.038	2.039	2.027	2.038	2.033	1.991	2.008	2.037	2.032	1.993	2.006	1.995	2.028	2.032	2.039	2.03	966	-9.11	-5.519	0.607	-0.449	-8.687	-5.941	-8.265	-1.294	-0.449	1.03	-0.871	5	Down regulated
ENSG00000140319	6727	SRP14	ENSE00001099638	1.774	1.768	1.771	1.766	1.769	1.768	1.761	1.768	1.754	1.744	1.763	1.751	1.735	1.653	1.726	1.753	1.762	1.766	1.765	6074	-3.758	-6.419	-1.364	-4.557	-8.814	-30.632	-11.208	-4.024	-1.63	-0.565	-0.831	6	Down regulated
ENSG00000140382	10363	HMG20A	ENSE00000942777	-0.067	-0.08	-0.071	0	-0.071	-0.023	-0.077	-0.05	-0.235	-0.242	-0.148	0.053	-0.253	-0.216	-0.167	-0.083	-0.046	-0.174	-0.089	168	-6.237	-6.479	-3.224	3.735	-6.86	-5.579	-3.882	-0.974	0.307	-4.125	-1.182	5	Down regulated
ENSG00000141682	5366	PMAIP1	ENSE00000950388	1.152	1.151	1.153	1.153	1.152	1.15	1.152	1.152	1.149	1.149	1.15	1.145	1.153	1.035	1.112	1.155	1.148	1.11	1.141	708	-2.901	-2.901	-1.892	-6.937	1.135	-117.933	-40.236	3.153	-3.91	-42.254	-10.973	5	Down regulated
ENSG00000141682	5366	PMAIP1	ENSE00001359971	-0.504	-0.493	-0.515	-0.516	-0.51	-0.484	-0.512	-0.502	-0.478	-0.476	-0.482	-0.445	-0.527	-0.074	-0.287	-0.568	-0.471	-0.281	-0.418	67	2.353	2.53	1.998	5.283	-1.998	38.222	19.311	-5.638	2.974	19.844	7.68	5	Up regulated
ENSG00000142937	6202	RPS8	ENSE00001064813	-0.559	-0.503	-0.486	-0.499	-0.489	-0.29	-0.372	-0.399	0.343	0.125	-0.331	-0.006	-0.044	0.303	-0.101	-0.32	-0.359	-0.468	-0.376	1580	9.008	6.531	1.348	5.042	4.61	8.554	3.962	1.473	1.03	-0.209	0.837	5	Up regulated
ENSG00000145919	91272	BOD1	ENSE00001359262	1.154	1.155	1.155	1.155	1.151	1.142	1.153	1.154	1.102	1.113	1.153	1.111	1.131	0.898	1.154	1.155	1.154	1.155	1.155	567	-11.434	-8.937	0.142	-9.391	-4.852	-57.737	0.369	0.596	0.369	0.596	0.596	5	Down regulated
ENSG00000147050	7403	KDM6A	ENSE00001527774	-0.191	-0.023	-0.086	-0.23	-0.103	0.178	-0.073	-0.138	0.901	0.602	-0.075	1.15	1.323	0.757	1.349	-0.517	-0.125	-0.321	-0.006	115	7.905	5.503	0.066	9.904	11.294	6.748	11.503	-3.484	-0.335	-1.909	0.62	6	Up regulated
ENSG00000147274	27316	RBMX	ENSE00001453158	2.602	2.614	2.623	2.605	2.589	2.574	2.622	2.624	2.515	2.581	2.645	2.363	2.4	2.367	2.464	2.628	2.633	2.63	2.604	1839	-5.099	-1.426	2.136	-13.559	-11.5	-13.336	-7.938	1.19	1.468	1.301	-0.146	5	Down regulated
ENSG00000148672	2746	GLUD1	ENSE00000986499	-0.301	-0.307	-0.317	-0.292	-0.264	-0.314	-0.303	-0.297	-0.293	-0.308	-0.331	-0.392	-0.41	-0.519	-0.327	-0.3	-0.351	-0.389	-0.366	139	0.386	-0.522	-1.915	-5.608	-6.697	-13.296	-1.672	-0.038	-3.125	-5.426	-4.034	5	Down regulated
ENSG00000149346	128710	C20orf94	ENSE00001386017	2.366	2.286	2.442	2.239	2.263	2.36	2.475	2.162	0.338	0	2.347	0.612	1.247	-0.354	2.184	2.138	2.191	2.408	1.694	81	-18.765	-21.958	0.216	-16.176	-10.177	-25.303	-1.324	-1.759	-1.258	0.792	-5.953	6	Down regulated
ENSG00000149548	80071	CCDC15	ENSE00001428014	3.276	3.201	3.261	2.908	2.544	3.328	2.684	3.325	3.243	-0.641	3.312	1.754	-0.41	1.754	0.946	3.239	3.294	3.172	3.261	93	0.569	-11.898	0.79	-4.211	-11.157	-4.211	-6.804	0.556	0.732	0.341	0.626	5	Down regulated
ENSG00000153006	285672	SFRS12IP1	ENSE00001526010	1.78	1.781	1.783	1.783	1.785	1.782	1.781	1.781	1.773	1.788	1.764	1.764	1.779	1.787	1.755	1.777	1.779	1.775	1.777	1503	-5.612	3.742	-11.225	-11.225	-1.871	3.118	-16.837	-3.118	-1.871	-4.365	-3.118	5	Down regulated
ENSG00000153936	9653	HS2ST1	ENSE00001143356	1.465	1.729	1.601	1.684	1.645	1.477	1.565	1.749	0.404	0.469	0.563	0.981	1.279	0.239	0	1.65	1.632	1.711	1.52	106	-11.262	-10.658	-9.783	-5.893	-3.121	-12.798	-15.022	0.331	0.164	0.899	-0.878	6	Down regulated
ENSG00000154370	81559	TRIM11	ENSE00001227286	2.036	2.034	2.034	2.033	2.035	2.029	2.03	2.031	2.023	2.019	2.035	2.011	2.007	2.019	2.014	2.038	2.031	2.035	2.017	1387	-3.911	-5.516	0.903	-8.725	-10.33	-5.516	-7.522	2.106	-0.702	0.903	-6.318	6	Down regulated
ENSG00000155980	3798	KIF5A	ENSE00001263322	5.199	5.054	5.148	4.78	4.903	4.634	4.634	5	5.199	5.199	5.199	3.61	0	0	0	5.038	4.001	4.672	4.857	50	1.275	1.275	1.275	-5.96	-22.397	-22.397	-22.397	0.542	-4.18	-1.125	-0.282	5	Down regulated
ENSG00000159217	10642	IGF2BP1	ENSE00001218478	3.572	3.615	3.615	3.615	3.615	3.543	3.615	3.615	2.463	0	3.615	0	-0.258	2.463	3.597	3.615	3.615	3.615	3.615	54	-41.036	-129.88	0.519	-129.88	-139.186	-41.036	-0.131	0.519	0.519	0.519	0.519	5	Down regulated
ENSG00000159239	388963	C2orf81	ENSE00001316479	1.155	1.151	1.147	1.155	1.149	1.155	1.155	1.155	1.134	1.155	1.152	0.873	1.091	1	1.155	1.153	1.091	1.147	1.091	95	-5.709	0.685	-0.228	-85.182	-18.802	-46.511	0.685	0.076	-18.802	-1.751	-18.802	6	Down regulated
ENSG00000160213	1476	CSTB	ENSE00001137740	-0.693	-0.64	-0.641	-0.707	-0.66	-0.647	-0.647	-0.633	-0.486	-0.512	-0.63	-0.603	-0.547	-0.505	-0.55	-0.641	-0.615	-0.631	-0.58	148	6.386	5.423	1.055	2.055	4.128	5.682	4.017	0.648	1.61	1.018	2.906	5	Up regulated
ENSG00000161570	6352	CCL5	ENSE00001111237	1.153	1.152	1.154	1.155	1.155	1.153	1.153	1.152	1.129	1.124	1.153	1.15	1.131	1.128	1.15	1.139	1.152	1.155	1.151	17721	-20.522	-24.732	-0.316	-2.842	-18.838	-21.364	-2.842	-12.103	-1.158	1.368	-2	5	Down regulated
ENSG00000162078	124220	ZG16B	ENSE00001062489	1.475	1.488	1.463	1.476	1.5	1.5	1.5	1.5	1.5	0.5	-0.5	0.866	0	1.5	1.414	1.5	1.48	0.849	1.306	67	0.833	-67.175	-135.182	-42.284	-101.178	0.833	-5.016	0.833	-0.527	-43.44	-12.36	7	Down regulated
ENSG00000162772	467	ATF3	ENSE00001510050	1.499	1.494	1.495	1.5	1.5	1.5	1.5	1.488	1.306	1.5	1.5	1.47	0	1.5	1.489	1.47	1.411	1.485	1.496	106	-43.655	0.686	0.686	-6.171	-342.151	0.686	-1.828	-6.171	-19.656	-2.743	-0.229	5	Down regulated
ENSG00000163807	57456	KIAA1143	ENSE00001339653	1.148	1.154	1.15	1.155	1.155	1.147	1.15	1.148	1.149	1.152	1.153	1.091	1.114	-1.155	1.121	1.148	1.097	1.147	1.154	328	-0.566	0.339	0.641	-18.068	-11.127	-695.812	-9.015	-0.868	-16.257	-1.169	0.943	5	Down regulated
ENSG00000164465	285761	DCBLD1	ENSE00001376450	3.537	3.473	3.472	3.502	3.565	3.565	3.615	3.557	3.534	3.357	3.472	3.182	3.266	3.266	3.393	3.554	3.463	2.829	3.251	104	-0.035	-3.566	-1.272	-7.058	-5.382	-5.382	-2.848	0.364	-1.451	-14.101	-5.681	5	Down regulated
ENSG00000166428	122618	PLD4	ENSE00001102868	2.371	2.325	2.473	2.278	2.236	2.255	2.568	2.202	1.583	1.721	2.032	1.932	1.289	1.76	2.804	1.813	1.867	1.955	1.978	266	-5.979	-4.887	-2.426	-3.217	-8.306	-4.578	3.684	-4.159	-3.731	-3.035	-2.853	5	Down regulated
ENSG00000166821	8800	PEX11A	ENSE00001270947	1.152	1.155	1.154	1.15	1.147	1.155	1.155	1.091	1.15	1	0.873	0	0.577	1.091	-0.577	1.131	1.155	1.155	0.927	86	0.233	-6.598	-12.382	-52.141	-25.863	-2.454	-78.419	-0.632	0.461	0.461	-9.923	6	Down regulated
ENSG00000167306	4645	MYO5B	ENSE00001411782	5.762	5.656	6.03	6.019	5.939	5.777	6.166	5.834	5.845	-0.202	6.074	5.666	5.574	4.304	4.917	5.182	6.028	5.104	5.825	74	-0.312	-35.965	1.038	-1.367	-1.91	-9.397	-5.783	-4.221	0.767	-4.681	-0.43	5	Down regulated
ENSG00000167468	2879	GPX4	ENSE00001399159	1.666	1.668	1.587	1.828	1.503	1.364	1.66	1.613	1.162	1.042	1.523	0.993	0.855	1.05	1.046	1.647	1.496	1.617	1.309	1030	-3.308	-4.192	-0.649	-4.553	-5.57	-4.133	-4.163	0.264	-0.848	0.043	-2.225	5	Down regulated
ENSG00000167797	10263	CDK2AP2	ENSE00001167405	1.488	1.49	1.487	1.494	1.486	1.47	1.489	1.483	1.438	1.455	1.491	1.407	1.376	1.396	1.477	1.489	1.492	1.489	1.491	2294	-6.686	-4.312	0.716	-11.016	-15.345	-12.552	-1.239	0.436	0.855	0.436	0.716	5	Down regulated
ENSG00000167797	10263	CDK2AP2	ENSE00001167412	-0.323	-0.336	-0.315	-0.375	-0.313	-0.231	-0.324	-0.288	-0.078	-0.142	-0.346	0.012	0.102	0.031	-0.246	-0.33	-0.364	-0.322	-0.347	426	5.691	4.142	-0.796	7.87	10.048	8.33	1.625	-0.408	-1.231	-0.215	-0.82	5	Up regulated
ENSG00000170876	79188	TMEM43	ENSE00001160524	-0.328	-0.334	-0.335	-0.339	-0.325	-0.328	-0.319	-0.334	-0.373	-0.367	-0.336	-0.37	-0.355	-0.364	-0.362	-0.342	-0.346	-0.336	-0.348	54	-6.625	-5.695	-0.891	-6.16	-3.835	-5.23	-4.92	-1.821	-2.441	-0.891	-2.751	5	Down regulated
ENSG00000171311	51013	EXOSC1	ENSE00001453870	1.939	2.002	1.999	1.983	1.951	1.935	1.957	1.95	1.871	1.765	2.001	1.643	1.778	1.822	1.576	2.002	2.002	1.984	1.914	545	-3.531	-7.534	1.378	-12.142	-7.043	-5.382	-14.672	1.416	1.416	0.736	-1.907	5	Down regulated
ENSG00000172018	--	--	ENSE00001174517	1.789	1.789	1.789	1.789	1.789	1.789	1.789	1.789	1.789	0.239	1.789	1.789	1.789	1.687	1.778	1.786	1.789	1.78	1.783	81	0	-3.97228e+07	0	0	0	-2.61402e+06	-281904	-76882.9	0	-230649	-153766	6	Down regulated
ENSG00000172239	10605	PAIP1	ENSE00001175028	-0.083	-0.251	-0.196	-0.378	-0.334	-0.483	-0.573	-0.05	0.448	1.25	-0.073	0.515	1.075	0.856	0.703	0.103	-0.069	-0.569	-0.644	77	4.024	8.376	1.197	4.387	7.426	6.238	5.407	2.152	1.218	-1.495	-1.902	6	Up regulated
ENSG00000175826	23399	DULLARD	ENSE00001305955	2.399	2.405	2.372	2.374	2.37	2.361	2.411	2.396	2.323	2.283	2.39	2.245	2.197	2.224	2.286	2.387	2.396	2.397	2.358	3500	-3.35	-5.477	0.213	-7.497	-10.049	-8.614	-5.317	0.053	0.532	0.585	-1.489	5	Down regulated
ENSG00000178980	6415	SEPW1	ENSE00001264148	-0.37	-0.333	-0.325	-0.27	-0.258	-0.256	-0.305	-0.284	0.152	0.092	-0.262	-0.114	-0.194	-0.109	-0.043	-0.203	-0.275	-0.287	-0.329	80	11.157	9.677	0.941	4.593	2.619	4.716	6.345	2.397	0.62	0.324	-0.713	5	Up regulated
ENSG00000180843	--	--	ENSE00001303880	-1.07	-1.12	-1.034	-1.079	-1.068	-0.986	-1.008	-1.003	-0.739	-0.87	-0.985	-0.815	-0.843	-0.784	-0.932	-1.022	-0.984	-0.828	-0.941	67	6.708	3.846	1.333	5.047	4.436	5.725	2.491	0.524	1.355	4.763	2.294	5	Up regulated
ENSG00000182004	6635	SNRPE	ENSE00001443812	1.783	1.783	1.776	1.788	1.785	1.783	1.775	1.762	1.273	1.759	1.783	1.661	1.719	1.753	1.414	1.705	1.775	1.784	1.747	287	-61.286	-2.466	0.439	-14.327	-7.307	-3.192	-44.221	-9.002	-0.53	0.56	-3.918	5	Down regulated
ENSG00000182518	90736	FAM104B	ENSE00001315370	1.423	1.38	1.293	1.375	1.42	1.453	1.225	1.426	1.317	1.212	1.323	1.443	1.225	0.261	0.866	1.296	0.806	0.816	0.969	88	-0.738	-2.09	-0.661	0.883	-1.922	-14.329	-6.543	-1.009	-7.315	-7.186	-5.217	5	Down regulated
ENSG00000183355	--	--	ENSE00001309795	1.145	1.155	1.153	1.141	1.155	1.121	1.155	1.145	1.155	1	1.134	0.873	0	-0.577	1.091	1.155	1.155	0.873	1.152	91	0.754	-12.597	-1.055	-23.536	-98.732	-148.432	-4.759	0.754	0.754	-23.536	0.495	6	Down regulated
ENSG00000183726	23585	TMEM50A	ENSE00001463264	-0.475	-0.412	-0.4	-0.475	-0.428	-0.29	-0.406	-0.357	-0.07	-0.189	-0.393	-0.045	-0.094	0.198	-0.112	-0.425	-0.394	-0.428	-0.359	263	5.51	3.555	0.203	5.921	5.116	9.913	4.82	-0.322	0.187	-0.372	0.762	5	Up regulated
ENSG00000183850	--	--	ENSE00001320395	1.755	1.771	1.775	1.789	1.784	1.789	1.789	1.786	1.789	1.565	1.78	0.73	1.789	0	0	1.786	1.771	1.789	0.447	71	0.764	-17.742	0.021	-86.73	0.764	-147.042	-147.042	0.516	-0.723	0.764	-110.111	5	Down regulated
ENSG00000185065	--	--	ENSE00001539108	1.137	1.111	1.074	1.102	1.147	0.949	1.044	1.03	0.497	0.662	1.069	0.714	0.631	-0.074	0.855	0.967	1.107	1.097	0.723	608	-8.831	-6.307	-0.08	-5.511	-6.781	-17.566	-3.354	-1.641	0.501	0.348	-5.373	6	Down regulated
ENSG00000185869	--	--	ENSE00001416364	2.022	2.028	2.018	1.957	1.969	2.041	2.041	1.978	1.793	1.291	2.025	1.544	1.291	1.291	2.041	1.969	2.008	1.977	2.022	65	-6.369	-21.328	0.544	-13.789	-21.328	-21.328	1.021	-1.125	0.037	-0.886	0.454	5	Down regulated
ENSG00000186020	57711	ZNF529	ENSE00001331218	1.789	1.784	1.787	1.787	1.788	1.786	1.785	1.787	1.786	1.78	1.788	1.774	1.786	1.736	1.764	1.784	1.788	1.779	1.784	494	-0.391	-4.146	0.86	-7.901	-0.391	-31.68	-14.158	-1.643	0.86	-4.772	-1.643	5	Down regulated
ENSG00000187531	51547	SIRT7	ENSE00001301987	-0.197	-0.21	-0.223	-0.199	-0.145	-0.154	-0.198	-0.161	-0.41	-0.391	-0.241	-0.281	-0.235	-0.508	-0.301	-0.088	-0.331	-0.225	-0.22	148	-7.848	-7.183	-1.93	-3.331	-1.72	-11.28	-4.031	3.427	-5.082	-1.37	-1.195	5	Down regulated
ENSG00000189403	3146	HMGB1	ENSE00001485486	-0.474	-0.472	-0.476	-0.471	-0.473	-0.481	-0.492	-0.475	-0.446	-0.437	-0.481	-0.415	-0.434	-0.361	-0.424	-0.477	-0.482	-0.506	-0.493	55	4.468	5.776	-0.618	8.973	6.212	16.82	7.665	-0.036	-0.763	-4.25	-2.361	6	Up regulated
ENSG00000189420	--	--	ENSE00001390792	1.5	1.489	1.5	1.494	1.5	1.5	1.5	1.5	1.306	1.5	0.866	0.866	0	1.414	1.5	0.866	1.493	1.5	1.5	54	-46.174	0.511	-152.059	-152.059	-360.459	-20.184	0.511	-152.059	-1.173	0.511	0.511	6	Down regulated
ENSG00000196262	5478	PPIA	ENSE00001409975	1.767	1.768	1.757	1.762	1.719	1.675	1.752	1.769	1.403	1.427	1.758	1.558	1.74	0.706	0.977	1.771	1.77	1.777	1.75	359	-10.388	-9.662	0.36	-5.696	-0.185	-31.49	-23.286	0.753	0.723	0.935	0.117	5	Down regulated
ENSG00000196793	8187	ZNF239	ENSE00001463532	1.5	1.5	1.5	1.5	1.5	1.5	1.5	1.499	1.495	1.5	1.498	1.5	0	0	1.453	1.5	1.499	1.453	1.5	107	-13.789	0.354	-5.303	0.354	-4242.29	-4242.29	-132.583	0.354	-2.475	-132.583	0.354	6	Down regulated
ENSG00000197647	163059	ZNF433	ENSE00001425349	1.779	1.783	1.782	1.784	1.774	1.789	1.789	1.782	1.789	1.753	1.755	1.565	1.789	1.095	1.753	1.768	1.771	1.771	1.786	129	1.263	-6.01	-5.606	-43.992	1.263	-138.946	-6.01	-2.98	-2.374	-2.374	0.657	5	Down regulated
ENSG00000198157	79366	HMGN5	ENSE00001401828	2.243	2.233	2.254	2.147	2.268	2.268	2.222	2.26	2.215	2.054	2.144	-0.378	2.268	2.268	2.142	2.069	1.965	1.998	2.218	89	-0.549	-4.589	-2.331	-65.616	0.781	0.781	-2.381	-4.213	-6.822	-5.994	-0.474	5	Down regulated
ENSG00000198231	11325	DDX42	ENSE00000742083	-0.255	-0.237	-0.219	-0.263	-0.26	-0.248	-0.231	-0.241	-0.178	-0.193	-0.183	-0.203	-0.251	-0.165	-0.038	-0.168	-0.288	-0.266	-0.209	127	4.375	3.384	4.044	2.724	-0.446	5.233	13.619	5.035	-2.889	-1.436	2.328	5	Up regulated
ENSG00000198252	6815	STYX	ENSE00001401589	3.012	2.981	3.006	2.998	3.005	2.983	2.963	2.957	2.863	2.899	3.002	2.743	2.907	2.886	2.823	3.006	2.998	2.999	2.964	1583	-6.096	-4.342	0.676	-11.943	-3.953	-4.976	-8.045	0.871	0.481	0.53	-1.175	5	Down regulated
ENSG00000204472	199	AIF1	ENSE00001469271	-0.79	-0.765	-0.792	-0.781	-0.8	-0.88	-0.752	-0.804	-0.987	-0.977	-0.831	-0.956	-0.942	-1.002	-1.007	-0.817	-0.974	-0.781	-0.789	115	-4.99	-4.73	-0.925	-4.183	-3.818	-5.381	-5.512	-0.56	-4.652	0.378	0.169	6	Down regulated
ENSG00000204934	--	--	ENSE00001475874	1.155	1.155	1.154	1.155	1.153	1.155	1.155	1.15	1.109	1.104	1.154	1.091	1.091	1.155	1.145	1.153	1.134	1.143	1.134	126	-25.383	-28.204	0	-35.537	-35.537	0.564	-5.077	-0.564	-11.282	-6.205	-11.282	8	Down regulated
ENSG00000211455	23012	STK38L	ENSE00001504716	-0.234	-0.225	-0.196	-0.24	-0.219	-0.221	-0.211	-0.223	-0.269	-0.129	-0.235	-0.272	-0.085	-0.147	-0.053	-0.197	-0.09	-0.22	-0.193	97	-3.542	6.816	-1.027	-3.764	10.071	5.484	12.438	1.785	9.701	0.083	2.081	5	Up regulated
ENSG00000213075	--	--	ENSE00001510922	1.153	1.152	1.142	1.151	1.145	1.154	1.134	1.142	0.856	0.859	1.149	1.082	0.873	0.693	1.072	1.084	1.141	1.15	1.148	566	-41.226	-40.8	0.337	-9.167	-38.814	-64.348	-10.586	-8.884	-0.798	0.479	0.195	7	Down regulated
ENSG00000213075	--	--	ENSE00001510923	-0.53	-0.505	-0.425	-0.501	-0.44	-0.538	-0.378	-0.426	0.243	0.238	-0.478	-0.192	0.218	0.453	-0.165	-0.196	-0.417	-0.484	-0.464	71	12.217	12.131	-0.174	4.741	11.788	15.827	5.205	4.673	0.874	-0.277	0.067	7	Up regulated
ENSG00000214180	--	--	ENSE00001529892	-0.327	-0.198	-0.112	-0.183	-0.354	-0.251	-0.423	-0.236	0.037	0.333	-0.199	0.168	0.299	0.534	0.488	-0.295	-0.31	-0.358	-0.152	106	2.929	5.843	0.605	4.218	5.508	7.822	7.369	-0.34	-0.487	-0.96	1.068	5	Up regulated
